# Supplementary material for: Transcriptome and metabolome analysis reveals anthocyanin biosynthesis pathway associated with ramie (Boehmeria nivea (L.) Gaud.) leaf color formation
Source: BMC Genomics. 2021 Sep 22;22:684. doi: 10.1186/s12864-021-08007-0 (PMC8456610; doi:10.1186/s12864-021-08007-0)
Supplement: Supplementary file 1 — Additional file 1 Table S1: Statistical results of comparison rate between reads and reference genome. [file 12864_2021_8007_MOESM1_ESM.xls]

Table S1£ºStatistical results of comparison rate between reads and reference genome.
Sample	HX1_1	HX1_2	HX1_3	HX1_4	ZZ1_1	ZZ1_2	ZZ1_3	ZZ1_4
Total reads	44960600	46957874	46191992	44893594	47916908	49404064	44518120	48165274
Total mapped reads	38842871(86.39%)	36287680(77.28%)	39702038(85.95%)	38892336(86.63%)	44536750(92.95%)	45752213(92.61%)	40949325(91.98%)	44826025(93.07%)
Multiple mapped¶àÖØ	2438732(5.42%)	2666043(5.68%)	2562303(5.55%)	2396182(5.34%)	2798775(5.84%)	2877599(5.82%)	2605018(5.85%)	2840584(5.90%)
Uniquely mappedÎ¨Ò»Ó³Éä	36404139(80.97%)	33621637(71.60%)	37139735(80.40%)	36496154(81.29%)	41737975(87.10%)	42874614(86.78%)	38344307(86.13%)	41985441(87.17%)
Read-1	18019687(40.08%)	16639776(35.44%)	18368406(39.77%)	18071954(40.26%)	20703325(43.21%)	21239326(42.99%)	18997486(42.67%)	20810944(43.21%)
Read-2	18384452(40.89%)	16981861(36.16%)	18771329(40.64%)	18424200(41.04%)	21034650(43.90%)	21635288(43.79%)	19346821(43.46%)	21174497(43.96%)
Reads map to '+'	18218045(40.52%)	16816041(35.81%)	18570711(40.20%)	18265319(40.69%)	20884335(43.58%)	21443232(43.40%)	19183613(43.09%)	21012185(43.63%)
Reads map to '-'	18186094(40.45%)	16805596(35.79%)	18569024(40.20%)	18230835(40.61%)	20853640(43.52%)	21431382(43.38%)	19160694(43.04%)	20973256(43.54%)
Non-splice reads·ÇÆ´½Ó¶ÁÊý	21748669(48.37%)	20614004(43.90%)	22624547(48.98%)	21760616(48.47%)	25783730(53.81%)	26553399(53.75%)	23819673(53.51%)	25857353(53.68%)
Splice reads	14655470(32.60%)	13007633(27.70%)	14515188(31.42%)	14735538(32.82%)	15954245(33.30%)	16321215(33.04%)	14524634(32.63%)	16128088(33.48%)
Reads mapped in proper pairs	33952664(75.52%)	31349110(66.76%)	34631418(74.97%)	33996350(75.73%)	39698520(82.85%)	40862838(82.71%)	36513150(82.02%)	39903708(82.85%)
