# Supplementary material for: Transcriptome and metabolome analysis reveals anthocyanin biosynthesis pathway associated with ramie (Boehmeria nivea (L.) Gaud.) leaf color formation
Source: BMC Genomics. 2021 Sep 22;22:684. doi: 10.1186/s12864-021-08007-0 (PMC8456610; doi:10.1186/s12864-021-08007-0)
Supplement: Supplementary file 2 — Additional file 2 Table S2: Statistical table of FPKM distribution of mRNA. [file 12864_2021_8007_MOESM2_ESM.xls]

Table S2: Statistical table of FPKM distribution of mRNA.
sample	Min	1st_Qu	Median	Mean	3rd_Qu	Max	Sd	Sum
HX1_1	0	0	2.7242025	45.31826974	22.70304	49072.99	385.2559049	1365711.377
HX1_2	0	0	2.996701	46.67685632	23.591535	50531.84	399.4723013	1406653.742
HX1_3	0	0	3.1709465	44.23232106	24.06306	43513.29	342.7232804	1332985.228
HX1_4	0	0	2.8355765	46.69491908	23.65216	47623.91	381.4535654	1407198.082
ZZ1_1	0	0	3.258711	45.37996625	24.83305	35004.07	316.7847651	1367570.663
ZZ1_2	0	0	2.444178	42.63999832	21.35995	34952.1	322.108012	1284998.989
ZZ1_3	0	0	3.2074845	44.18628456	23.825425	38904.96	341.2587792	1331597.871
ZZ1_4	0	0	3.583671	46.7515542	26.438405	35390.12	319.1889102	1408904.837
