# Supplementary material for: Transcriptome and metabolome analysis reveals anthocyanin biosynthesis pathway associated with ramie (Boehmeria nivea (L.) Gaud.) leaf color formation
Source: BMC Genomics. 2021 Sep 22;22:684. doi: 10.1186/s12864-021-08007-0 (PMC8456610; doi:10.1186/s12864-021-08007-0)
Supplement: Supplementary file 5 — Additional file 5 Table S3: GO functional analysis and enrichment classification. [file 12864_2021_8007_MOESM5_ESM.xls]

Table S3: GO functional analysis and enrichment classification.
#GO_classify1	GO_classify2	Unigene	diff-Total	Gene(Unigene)	Gene(diff-Total)
#Total_gene		17109	2165
biological process	biological adhesion	0.070138524	0.046189376	whole_GLEAN_10000873; whole_GLEAN_10001136; whole_GLEAN_10001688; whole_GLEAN_10002964; whole_GLEAN_10009343; whole_GLEAN_10009347; whole_GLEAN_10017800; whole_GLEAN_10018792; whole_GLEAN_10021366; whole_GLEAN_10026888; whole_GLEAN_10027915; whole_GLEAN_10029314	whole_GLEAN_10009347
biological process	biological regulation	27.77485534	22.95612009	whole_GLEAN_10000105; whole_GLEAN_10000121; whole_GLEAN_10000126; whole_GLEAN_10000140; whole_GLEAN_10000152; whole_GLEAN_10000164; whole_GLEAN_10000181; whole_GLEAN_10000183; whole_GLEAN_10000185; whole_GLEAN_10000189; whole_GLEAN_10000193; whole_GLEAN_10000197; whole_GLEAN_10000199; whole_GLEAN_10000202; whole_GLEAN_10000206; whole_GLEAN_10000218; whole_GLEAN_10000235; whole_GLEAN_10000242; who…
ole_GLEAN_10012369; whole_GLEAN_10012370; whole_GLEAN_10012371; whole_GLEAN_10012374; whole_GLEAN_10012385; whole_GLEAN_10012386; whole_GLEAN_10012387; whole_GLEAN_10012395; whole_GLEAN_10012398; whole_GLEAN_10012402; whole_GLEAN_10012404; whole_GLEAN_10012425; whole_GLEAN_10012427; whole_GLEAN_10012430; whole_GLEAN_10012432; whole_GLEAN_10012450; whole_GLEAN_10012452; whole_GLEAN_10012453; whole…
e_GLEAN_10020998; whole_GLEAN_10021006; whole_GLEAN_10021015; whole_GLEAN_10021016; whole_GLEAN_10021028; whole_GLEAN_10021031; whole_GLEAN_10021032; whole_GLEAN_10021033; whole_GLEAN_10021034; whole_GLEAN_10021045; whole_GLEAN_10021050; whole_GLEAN_10021055; whole_GLEAN_10021066; whole_GLEAN_10021083; whole_GLEAN_10021085; whole_GLEAN_10021086; whole_GLEAN_10021087; whole_GLEAN_10021097; whole_G…
GLEAN_10028855; whole_GLEAN_10028860; whole_GLEAN_10028861; whole_GLEAN_10028871; whole_GLEAN_10028872; whole_GLEAN_10028898; whole_GLEAN_10028899; whole_GLEAN_10028901; whole_GLEAN_10028902; whole_GLEAN_10028903; whole_GLEAN_10028910; whole_GLEAN_10028913; whole_GLEAN_10028932; whole_GLEAN_10028933; whole_GLEAN_10028934; whole_GLEAN_10028957; whole_GLEAN_10028959; whole_GLEAN_10028970; whole_GLE…	whole_GLEAN_10000164; whole_GLEAN_10000181; whole_GLEAN_10000183; whole_GLEAN_10000185; whole_GLEAN_10000189; whole_GLEAN_10000197; whole_GLEAN_10000202; whole_GLEAN_10000252; whole_GLEAN_10000273; whole_GLEAN_10000275; whole_GLEAN_10000318; whole_GLEAN_10000354; whole_GLEAN_10000388; whole_GLEAN_10000430; whole_GLEAN_10000443; whole_GLEAN_10000462; whole_GLEAN_10000489; whole_GLEAN_10000494; who…
biological process	cell killing	0.075983401	0.184757506	whole_GLEAN_10000779; whole_GLEAN_10003422; whole_GLEAN_10009541; whole_GLEAN_10014552; whole_GLEAN_10014553; whole_GLEAN_10014554; whole_GLEAN_10015652; whole_GLEAN_10017284; whole_GLEAN_10020043; whole_GLEAN_10026788; whole_GLEAN_10026789; whole_GLEAN_10027251; whole_GLEAN_10027252	whole_GLEAN_10000779; whole_GLEAN_10009541; whole_GLEAN_10014552; whole_GLEAN_10027252
biological process	cellular component organization or biogenesis	17.79180548	13.62586605	whole_GLEAN_10000105; whole_GLEAN_10000149; whole_GLEAN_10000152; whole_GLEAN_10000181; whole_GLEAN_10000213; whole_GLEAN_10000227; whole_GLEAN_10000237; whole_GLEAN_10000317; whole_GLEAN_10000344; whole_GLEAN_10000361; whole_GLEAN_10000364; whole_GLEAN_10000381; whole_GLEAN_10000382; whole_GLEAN_10000388; whole_GLEAN_10000398; whole_GLEAN_10000400; whole_GLEAN_10000405; whole_GLEAN_10000406; who…
ole_GLEAN_10017600; whole_GLEAN_10017601; whole_GLEAN_10017603; whole_GLEAN_10017604; whole_GLEAN_10017606; whole_GLEAN_10017607; whole_GLEAN_10017608; whole_GLEAN_10017609; whole_GLEAN_10017610; whole_GLEAN_10017634; whole_GLEAN_10017638; whole_GLEAN_10017641; whole_GLEAN_10017644; whole_GLEAN_10017646; whole_GLEAN_10017651; whole_GLEAN_10017654; whole_GLEAN_10017658; whole_GLEAN_10017670; whole…
e_GLEAN_10029763; whole_GLEAN_10029764; whole_GLEAN_10029773; whole_GLEAN_10029786; whole_GLEAN_10029788; whole_GLEAN_10029799; whole_GLEAN_10029824; whole_GLEAN_10029828; whole_GLEAN_10029838; whole_GLEAN_10029839; whole_GLEAN_10029883; whole_GLEAN_10029900; whole_GLEAN_10029913; whole_GLEAN_10029929; whole_GLEAN_10029954; whole_GLEAN_10029955; whole_GLEAN_10029958; whole_GLEAN_10029962; whole_G…	whole_GLEAN_10000181; whole_GLEAN_10000213; whole_GLEAN_10000388; whole_GLEAN_10000398; whole_GLEAN_10000406; whole_GLEAN_10000430; whole_GLEAN_10000443; whole_GLEAN_10000489; whole_GLEAN_10000518; whole_GLEAN_10000541; whole_GLEAN_10000550; whole_GLEAN_10000591; whole_GLEAN_10000596; whole_GLEAN_10000637; whole_GLEAN_10000668; whole_GLEAN_10000734; whole_GLEAN_10000855; whole_GLEAN_10000871; who…
biological process	cellular process	62.76228885	54.54965358	whole_GLEAN_10000105; whole_GLEAN_10000121; whole_GLEAN_10000126; whole_GLEAN_10000135; whole_GLEAN_10000140; whole_GLEAN_10000148; whole_GLEAN_10000149; whole_GLEAN_10000152; whole_GLEAN_10000154; whole_GLEAN_10000164; whole_GLEAN_10000173; whole_GLEAN_10000181; whole_GLEAN_10000184; whole_GLEAN_10000185; whole_GLEAN_10000189; whole_GLEAN_10000192; whole_GLEAN_10000197; whole_GLEAN_10000198; who…
ole_GLEAN_10005266; whole_GLEAN_10005290; whole_GLEAN_10005310; whole_GLEAN_10005311; whole_GLEAN_10005314; whole_GLEAN_10005321; whole_GLEAN_10005322; whole_GLEAN_10005325; whole_GLEAN_10005328; whole_GLEAN_10005329; whole_GLEAN_10005331; whole_GLEAN_10005332; whole_GLEAN_10005336; whole_GLEAN_10005337; whole_GLEAN_10005338; whole_GLEAN_10005341; whole_GLEAN_10005342; whole_GLEAN_10005344; whole…
e_GLEAN_10010815; whole_GLEAN_10010816; whole_GLEAN_10010819; whole_GLEAN_10010820; whole_GLEAN_10010822; whole_GLEAN_10010824; whole_GLEAN_10010830; whole_GLEAN_10010838; whole_GLEAN_10010841; whole_GLEAN_10010850; whole_GLEAN_10010859; whole_GLEAN_10010861; whole_GLEAN_10010862; whole_GLEAN_10010863; whole_GLEAN_10010864; whole_GLEAN_10010867; whole_GLEAN_10010869; whole_GLEAN_10010878; whole_G…
GLEAN_10015060; whole_GLEAN_10015061; whole_GLEAN_10015068; whole_GLEAN_10015088; whole_GLEAN_10015089; whole_GLEAN_10015091; whole_GLEAN_10015092; whole_GLEAN_10015096; whole_GLEAN_10015099; whole_GLEAN_10015100; whole_GLEAN_10015105; whole_GLEAN_10015106; whole_GLEAN_10015109; whole_GLEAN_10015117; whole_GLEAN_10015124; whole_GLEAN_10015129; whole_GLEAN_10015130; whole_GLEAN_10015131; whole_GLE…
EAN_10018768; whole_GLEAN_10018771; whole_GLEAN_10018772; whole_GLEAN_10018773; whole_GLEAN_10018774; whole_GLEAN_10018775; whole_GLEAN_10018777; whole_GLEAN_10018778; whole_GLEAN_10018779; whole_GLEAN_10018781; whole_GLEAN_10018782; whole_GLEAN_10018786; whole_GLEAN_10018787; whole_GLEAN_10018788; whole_GLEAN_10018789; whole_GLEAN_10018791; whole_GLEAN_10018792; whole_GLEAN_10018795; whole_GLEAN…
N_10022323; whole_GLEAN_10022325; whole_GLEAN_10022327; whole_GLEAN_10022328; whole_GLEAN_10022332; whole_GLEAN_10022335; whole_GLEAN_10022339; whole_GLEAN_10022341; whole_GLEAN_10022342; whole_GLEAN_10022343; whole_GLEAN_10022344; whole_GLEAN_10022345; whole_GLEAN_10022346; whole_GLEAN_10022348; whole_GLEAN_10022351; whole_GLEAN_10022352; whole_GLEAN_10022353; whole_GLEAN_10022356; whole_GLEAN_1…
10025896; whole_GLEAN_10025899; whole_GLEAN_10025911; whole_GLEAN_10025912; whole_GLEAN_10025914; whole_GLEAN_10025920; whole_GLEAN_10025921; whole_GLEAN_10025922; whole_GLEAN_10025924; whole_GLEAN_10025925; whole_GLEAN_10025926; whole_GLEAN_10025928; whole_GLEAN_10025932; whole_GLEAN_10025933; whole_GLEAN_10025935; whole_GLEAN_10025936; whole_GLEAN_10025938; whole_GLEAN_10025939; whole_GLEAN_100…
029536; whole_GLEAN_10029538; whole_GLEAN_10029539; whole_GLEAN_10029542; whole_GLEAN_10029547; whole_GLEAN_10029548; whole_GLEAN_10029549; whole_GLEAN_10029552; whole_GLEAN_10029554; whole_GLEAN_10029556; whole_GLEAN_10029557; whole_GLEAN_10029559; whole_GLEAN_10029560; whole_GLEAN_10029561; whole_GLEAN_10029562; whole_GLEAN_10029565; whole_GLEAN_10029566; whole_GLEAN_10029570; whole_GLEAN_10029…	whole_GLEAN_10000164; whole_GLEAN_10000181; whole_GLEAN_10000185; whole_GLEAN_10000189; whole_GLEAN_10000197; whole_GLEAN_10000198; whole_GLEAN_10000202; whole_GLEAN_10000213; whole_GLEAN_10000221; whole_GLEAN_10000252; whole_GLEAN_10000271; whole_GLEAN_10000273; whole_GLEAN_10000275; whole_GLEAN_10000318; whole_GLEAN_10000342; whole_GLEAN_10000388; whole_GLEAN_10000394; whole_GLEAN_10000398; who…
biological process	developmental process	16.73388275	13.44110855	whole_GLEAN_10000105; whole_GLEAN_10000126; whole_GLEAN_10000173; whole_GLEAN_10000184; whole_GLEAN_10000193; whole_GLEAN_10000206; whole_GLEAN_10000213; whole_GLEAN_10000218; whole_GLEAN_10000219; whole_GLEAN_10000242; whole_GLEAN_10000250; whole_GLEAN_10000252; whole_GLEAN_10000260; whole_GLEAN_10000275; whole_GLEAN_10000283; whole_GLEAN_10000288; whole_GLEAN_10000305; whole_GLEAN_10000342; who…
ole_GLEAN_10018024; whole_GLEAN_10018031; whole_GLEAN_10018041; whole_GLEAN_10018057; whole_GLEAN_10018061; whole_GLEAN_10018083; whole_GLEAN_10018095; whole_GLEAN_10018098; whole_GLEAN_10018102; whole_GLEAN_10018105; whole_GLEAN_10018118; whole_GLEAN_10018123; whole_GLEAN_10018127; whole_GLEAN_10018133; whole_GLEAN_10018178; whole_GLEAN_10018186; whole_GLEAN_10018210; whole_GLEAN_10018250; whole…	whole_GLEAN_10000213; whole_GLEAN_10000252; whole_GLEAN_10000275; whole_GLEAN_10000342; whole_GLEAN_10000430; whole_GLEAN_10000462; whole_GLEAN_10000489; whole_GLEAN_10000498; whole_GLEAN_10000546; whole_GLEAN_10000550; whole_GLEAN_10000562; whole_GLEAN_10000645; whole_GLEAN_10000683; whole_GLEAN_10000734; whole_GLEAN_10000745; whole_GLEAN_10000860; whole_GLEAN_10000898; whole_GLEAN_10000905; who…
biological process	establishment of localization	12.99316149	10.43879908	whole_GLEAN_10000183; whole_GLEAN_10000193; whole_GLEAN_10000213; whole_GLEAN_10000240; whole_GLEAN_10000261; whole_GLEAN_10000267; whole_GLEAN_10000271; whole_GLEAN_10000273; whole_GLEAN_10000278; whole_GLEAN_10000299; whole_GLEAN_10000318; whole_GLEAN_10000323; whole_GLEAN_10000324; whole_GLEAN_10000340; whole_GLEAN_10000354; whole_GLEAN_10000369; whole_GLEAN_10000382; whole_GLEAN_10000388; who…
ole_GLEAN_10022050; whole_GLEAN_10022062; whole_GLEAN_10022083; whole_GLEAN_10022084; whole_GLEAN_10022102; whole_GLEAN_10022103; whole_GLEAN_10022117; whole_GLEAN_10022140; whole_GLEAN_10022141; whole_GLEAN_10022158; whole_GLEAN_10022160; whole_GLEAN_10022162; whole_GLEAN_10022197; whole_GLEAN_10022280; whole_GLEAN_10022290; whole_GLEAN_10022310; whole_GLEAN_10022320; whole_GLEAN_10022321; whole…	whole_GLEAN_10000183; whole_GLEAN_10000213; whole_GLEAN_10000240; whole_GLEAN_10000271; whole_GLEAN_10000273; whole_GLEAN_10000318; whole_GLEAN_10000354; whole_GLEAN_10000388; whole_GLEAN_10000406; whole_GLEAN_10000462; whole_GLEAN_10000475; whole_GLEAN_10000498; whole_GLEAN_10000523; whole_GLEAN_10000532; whole_GLEAN_10000572; whole_GLEAN_10000573; whole_GLEAN_10000637; whole_GLEAN_10000668; who…
biological process	growth	3.676427611	2.632794457	whole_GLEAN_10000126; whole_GLEAN_10000213; whole_GLEAN_10000283; whole_GLEAN_10000353; whole_GLEAN_10000364; whole_GLEAN_10000382; whole_GLEAN_10000430; whole_GLEAN_10000447; whole_GLEAN_10000489; whole_GLEAN_10000496; whole_GLEAN_10000571; whole_GLEAN_10000613; whole_GLEAN_10000695; whole_GLEAN_10000824; whole_GLEAN_10000873; whole_GLEAN_10000905; whole_GLEAN_10000930; whole_GLEAN_10000931; who…	whole_GLEAN_10000213; whole_GLEAN_10000430; whole_GLEAN_10000489; whole_GLEAN_10000905; whole_GLEAN_10000931; whole_GLEAN_10001166; whole_GLEAN_10001235; whole_GLEAN_10001293; whole_GLEAN_10001562; whole_GLEAN_10003271; whole_GLEAN_10003561; whole_GLEAN_10004858; whole_GLEAN_10008024; whole_GLEAN_10009102; whole_GLEAN_10009347; whole_GLEAN_10009547; whole_GLEAN_10009548; whole_GLEAN_10009549; who…
biological process	immune system process	2.478227833	3.140877598	whole_GLEAN_10000126; whole_GLEAN_10000271; whole_GLEAN_10000275; whole_GLEAN_10000305; whole_GLEAN_10000362; whole_GLEAN_10000433; whole_GLEAN_10000470; whole_GLEAN_10000556; whole_GLEAN_10000608; whole_GLEAN_10000614; whole_GLEAN_10000632; whole_GLEAN_10000673; whole_GLEAN_10000710; whole_GLEAN_10000737; whole_GLEAN_10000779; whole_GLEAN_10000833; whole_GLEAN_10000932; whole_GLEAN_10000958; who…	whole_GLEAN_10000271; whole_GLEAN_10000275; whole_GLEAN_10000673; whole_GLEAN_10000779; whole_GLEAN_10000833; whole_GLEAN_10001363; whole_GLEAN_10001391; whole_GLEAN_10001653; whole_GLEAN_10001855; whole_GLEAN_10002328; whole_GLEAN_10003101; whole_GLEAN_10003313; whole_GLEAN_10003564; whole_GLEAN_10003887; whole_GLEAN_10004404; whole_GLEAN_10004663; whole_GLEAN_10004879; whole_GLEAN_10005187; who…
biological process	localization	13.93418669	11.54734411	whole_GLEAN_10000183; whole_GLEAN_10000193; whole_GLEAN_10000213; whole_GLEAN_10000240; whole_GLEAN_10000261; whole_GLEAN_10000267; whole_GLEAN_10000271; whole_GLEAN_10000273; whole_GLEAN_10000278; whole_GLEAN_10000299; whole_GLEAN_10000317; whole_GLEAN_10000318; whole_GLEAN_10000323; whole_GLEAN_10000324; whole_GLEAN_10000340; whole_GLEAN_10000354; whole_GLEAN_10000369; whole_GLEAN_10000382; who…
ole_GLEAN_10020879; whole_GLEAN_10020880; whole_GLEAN_10020906; whole_GLEAN_10020922; whole_GLEAN_10020928; whole_GLEAN_10020943; whole_GLEAN_10020944; whole_GLEAN_10020947; whole_GLEAN_10020954; whole_GLEAN_10020982; whole_GLEAN_10020985; whole_GLEAN_10021018; whole_GLEAN_10021053; whole_GLEAN_10021055; whole_GLEAN_10021058; whole_GLEAN_10021061; whole_GLEAN_10021081; whole_GLEAN_10021103; whole…	whole_GLEAN_10000183; whole_GLEAN_10000213; whole_GLEAN_10000240; whole_GLEAN_10000271; whole_GLEAN_10000273; whole_GLEAN_10000318; whole_GLEAN_10000354; whole_GLEAN_10000388; whole_GLEAN_10000406; whole_GLEAN_10000462; whole_GLEAN_10000475; whole_GLEAN_10000498; whole_GLEAN_10000523; whole_GLEAN_10000532; whole_GLEAN_10000572; whole_GLEAN_10000573; whole_GLEAN_10000637; whole_GLEAN_10000668; who…
biological process	locomotion	0.233795079	0.323325635	whole_GLEAN_10000952; whole_GLEAN_10001784; whole_GLEAN_10002178; whole_GLEAN_10002345; whole_GLEAN_10004894; whole_GLEAN_10005073; whole_GLEAN_10005081; whole_GLEAN_10005094; whole_GLEAN_10006823; whole_GLEAN_10006827; whole_GLEAN_10006833; whole_GLEAN_10006834; whole_GLEAN_10006836; whole_GLEAN_10008430; whole_GLEAN_10009560; whole_GLEAN_10009812; whole_GLEAN_10009814; whole_GLEAN_10012362; who…	whole_GLEAN_10001784; whole_GLEAN_10006834; whole_GLEAN_10015702; whole_GLEAN_10015703; whole_GLEAN_10020823; whole_GLEAN_10022781; whole_GLEAN_10023914
biological process	metabolic process	52.69156584	49.56120092*	whole_GLEAN_10000105; whole_GLEAN_10000121; whole_GLEAN_10000126; whole_GLEAN_10000148; whole_GLEAN_10000149; whole_GLEAN_10000152; whole_GLEAN_10000154; whole_GLEAN_10000173; whole_GLEAN_10000181; whole_GLEAN_10000185; whole_GLEAN_10000189; whole_GLEAN_10000192; whole_GLEAN_10000198; whole_GLEAN_10000202; whole_GLEAN_10000206; whole_GLEAN_10000215; whole_GLEAN_10000218; whole_GLEAN_10000221; who…
ole_GLEAN_10006477; whole_GLEAN_10006478; whole_GLEAN_10006480; whole_GLEAN_10006492; whole_GLEAN_10006506; whole_GLEAN_10006508; whole_GLEAN_10006511; whole_GLEAN_10006520; whole_GLEAN_10006525; whole_GLEAN_10006540; whole_GLEAN_10006542; whole_GLEAN_10006552; whole_GLEAN_10006557; whole_GLEAN_10006558; whole_GLEAN_10006563; whole_GLEAN_10006566; whole_GLEAN_10006569; whole_GLEAN_10006570; whole…
e_GLEAN_10012778; whole_GLEAN_10012785; whole_GLEAN_10012787; whole_GLEAN_10012793; whole_GLEAN_10012805; whole_GLEAN_10012806; whole_GLEAN_10012814; whole_GLEAN_10012817; whole_GLEAN_10012818; whole_GLEAN_10012827; whole_GLEAN_10012828; whole_GLEAN_10012835; whole_GLEAN_10012842; whole_GLEAN_10012843; whole_GLEAN_10012844; whole_GLEAN_10012851; whole_GLEAN_10012853; whole_GLEAN_10012859; whole_G…
GLEAN_10017178; whole_GLEAN_10017179; whole_GLEAN_10017180; whole_GLEAN_10017181; whole_GLEAN_10017182; whole_GLEAN_10017183; whole_GLEAN_10017186; whole_GLEAN_10017188; whole_GLEAN_10017190; whole_GLEAN_10017201; whole_GLEAN_10017206; whole_GLEAN_10017208; whole_GLEAN_10017212; whole_GLEAN_10017222; whole_GLEAN_10017223; whole_GLEAN_10017224; whole_GLEAN_10017229; whole_GLEAN_10017230; whole_GLE…
EAN_10021501; whole_GLEAN_10021503; whole_GLEAN_10021507; whole_GLEAN_10021508; whole_GLEAN_10021512; whole_GLEAN_10021514; whole_GLEAN_10021519; whole_GLEAN_10021520; whole_GLEAN_10021528; whole_GLEAN_10021530; whole_GLEAN_10021532; whole_GLEAN_10021533; whole_GLEAN_10021534; whole_GLEAN_10021539; whole_GLEAN_10021542; whole_GLEAN_10021546; whole_GLEAN_10021548; whole_GLEAN_10021550; whole_GLEAN…
N_10025697; whole_GLEAN_10025698; whole_GLEAN_10025699; whole_GLEAN_10025700; whole_GLEAN_10025706; whole_GLEAN_10025707; whole_GLEAN_10025711; whole_GLEAN_10025712; whole_GLEAN_10025714; whole_GLEAN_10025717; whole_GLEAN_10025718; whole_GLEAN_10025723; whole_GLEAN_10025739; whole_GLEAN_10025744; whole_GLEAN_10025751; whole_GLEAN_10025753; whole_GLEAN_10025754; whole_GLEAN_10025755; whole_GLEAN_1…
10030024; whole_GLEAN_10030025; whole_GLEAN_10030030; whole_GLEAN_10030032; whole_GLEAN_10030034; whole_GLEAN_10030035; whole_GLEAN_10030037; whole_GLEAN_10030040; whole_GLEAN_10030042; whole_GLEAN_10030048; whole_GLEAN_10030049; whole_GLEAN_10030050; whole_GLEAN_10030054; whole_GLEAN_10030055; whole_GLEAN_10030057; whole_GLEAN_10030058; whole_GLEAN_10030060; whole_GLEAN_10030064; whole_GLEAN_100…	whole_GLEAN_10000181; whole_GLEAN_10000185; whole_GLEAN_10000189; whole_GLEAN_10000198; whole_GLEAN_10000202; whole_GLEAN_10000221; whole_GLEAN_10000275; whole_GLEAN_10000318; whole_GLEAN_10000342; whole_GLEAN_10000388; whole_GLEAN_10000394; whole_GLEAN_10000398; whole_GLEAN_10000410; whole_GLEAN_10000411; whole_GLEAN_10000430; whole_GLEAN_10000442; whole_GLEAN_10000446; whole_GLEAN_10000462; who…
biological process	multi-organism process	7.662633702	9.006928406	whole_GLEAN_10000126; whole_GLEAN_10000135; whole_GLEAN_10000164; whole_GLEAN_10000202; whole_GLEAN_10000252; whole_GLEAN_10000271; whole_GLEAN_10000275; whole_GLEAN_10000288; whole_GLEAN_10000290; whole_GLEAN_10000305; whole_GLEAN_10000318; whole_GLEAN_10000362; whole_GLEAN_10000364; whole_GLEAN_10000382; whole_GLEAN_10000399; whole_GLEAN_10000433; whole_GLEAN_10000470; whole_GLEAN_10000473; who…	whole_GLEAN_10000164; whole_GLEAN_10000202; whole_GLEAN_10000252; whole_GLEAN_10000271; whole_GLEAN_10000275; whole_GLEAN_10000290; whole_GLEAN_10000318; whole_GLEAN_10000498; whole_GLEAN_10000673; whole_GLEAN_10000745; whole_GLEAN_10000779; whole_GLEAN_10000833; whole_GLEAN_10001225; whole_GLEAN_10001363; whole_GLEAN_10001429; whole_GLEAN_10001562; whole_GLEAN_10001632; whole_GLEAN_10001653; who…
biological process	multicellular organismal process	15.27850839	12.10161663	whole_GLEAN_10000105; whole_GLEAN_10000126; whole_GLEAN_10000135; whole_GLEAN_10000173; whole_GLEAN_10000184; whole_GLEAN_10000193; whole_GLEAN_10000206; whole_GLEAN_10000213; whole_GLEAN_10000218; whole_GLEAN_10000219; whole_GLEAN_10000242; whole_GLEAN_10000250; whole_GLEAN_10000252; whole_GLEAN_10000260; whole_GLEAN_10000275; whole_GLEAN_10000283; whole_GLEAN_10000288; whole_GLEAN_10000290; who…
ole_GLEAN_10019349; whole_GLEAN_10019360; whole_GLEAN_10019361; whole_GLEAN_10019362; whole_GLEAN_10019379; whole_GLEAN_10019390; whole_GLEAN_10019418; whole_GLEAN_10019473; whole_GLEAN_10019500; whole_GLEAN_10019531; whole_GLEAN_10019554; whole_GLEAN_10019555; whole_GLEAN_10019557; whole_GLEAN_10019570; whole_GLEAN_10019580; whole_GLEAN_10019600; whole_GLEAN_10019603; whole_GLEAN_10019613; whole…	whole_GLEAN_10000213; whole_GLEAN_10000252; whole_GLEAN_10000275; whole_GLEAN_10000290; whole_GLEAN_10000342; whole_GLEAN_10000430; whole_GLEAN_10000462; whole_GLEAN_10000498; whole_GLEAN_10000550; whole_GLEAN_10000562; whole_GLEAN_10000645; whole_GLEAN_10000683; whole_GLEAN_10000734; whole_GLEAN_10000745; whole_GLEAN_10000898; whole_GLEAN_10000905; whole_GLEAN_10000931; whole_GLEAN_10000969; who…
biological process	negative regulation of biological process	5.751358934	3.787528868	whole_GLEAN_10000121; whole_GLEAN_10000164; whole_GLEAN_10000193; whole_GLEAN_10000260; whole_GLEAN_10000272; whole_GLEAN_10000275; whole_GLEAN_10000298; whole_GLEAN_10000353; whole_GLEAN_10000380; whole_GLEAN_10000425; whole_GLEAN_10000443; whole_GLEAN_10000449; whole_GLEAN_10000462; whole_GLEAN_10000473; whole_GLEAN_10000479; whole_GLEAN_10000480; whole_GLEAN_10000519; whole_GLEAN_10000614; who…	whole_GLEAN_10000164; whole_GLEAN_10000275; whole_GLEAN_10000443; whole_GLEAN_10000462; whole_GLEAN_10000519; whole_GLEAN_10000645; whole_GLEAN_10001225; whole_GLEAN_10001235; whole_GLEAN_10001869; whole_GLEAN_10002089; whole_GLEAN_10002090; whole_GLEAN_10002091; whole_GLEAN_10003009; whole_GLEAN_10003561; whole_GLEAN_10003670; whole_GLEAN_10004629; whole_GLEAN_10004896; whole_GLEAN_10005734; who…
biological process	positive regulation of biological process	7.025542112	5.265588915	whole_GLEAN_10000126; whole_GLEAN_10000181; whole_GLEAN_10000189; whole_GLEAN_10000272; whole_GLEAN_10000353; whole_GLEAN_10000388; whole_GLEAN_10000405; whole_GLEAN_10000462; whole_GLEAN_10000470; whole_GLEAN_10000513; whole_GLEAN_10000540; whole_GLEAN_10000591; whole_GLEAN_10000614; whole_GLEAN_10000704; whole_GLEAN_10000712; whole_GLEAN_10000714; whole_GLEAN_10000729; whole_GLEAN_10000737; who…	whole_GLEAN_10000181; whole_GLEAN_10000189; whole_GLEAN_10000388; whole_GLEAN_10000462; whole_GLEAN_10000591; whole_GLEAN_10000905; whole_GLEAN_10000969; whole_GLEAN_10001117; whole_GLEAN_10001293; whole_GLEAN_10001363; whole_GLEAN_10001418; whole_GLEAN_10001855; whole_GLEAN_10001869; whole_GLEAN_10002075; whole_GLEAN_10002089; whole_GLEAN_10002090; whole_GLEAN_10002091; whole_GLEAN_10002224; who…
biological process	regulation of biological process	24.9167105	19.63048499	whole_GLEAN_10000105; whole_GLEAN_10000121; whole_GLEAN_10000126; whole_GLEAN_10000140; whole_GLEAN_10000152; whole_GLEAN_10000164; whole_GLEAN_10000181; whole_GLEAN_10000183; whole_GLEAN_10000185; whole_GLEAN_10000189; whole_GLEAN_10000193; whole_GLEAN_10000197; whole_GLEAN_10000199; whole_GLEAN_10000202; whole_GLEAN_10000206; whole_GLEAN_10000218; whole_GLEAN_10000235; whole_GLEAN_10000242; who…
ole_GLEAN_10013514; whole_GLEAN_10013522; whole_GLEAN_10013531; whole_GLEAN_10013540; whole_GLEAN_10013576; whole_GLEAN_10013602; whole_GLEAN_10013606; whole_GLEAN_10013607; whole_GLEAN_10013618; whole_GLEAN_10013623; whole_GLEAN_10013632; whole_GLEAN_10013633; whole_GLEAN_10013639; whole_GLEAN_10013645; whole_GLEAN_10013649; whole_GLEAN_10013651; whole_GLEAN_10013653; whole_GLEAN_10013654; whole…
e_GLEAN_10022689; whole_GLEAN_10022724; whole_GLEAN_10022734; whole_GLEAN_10022735; whole_GLEAN_10022742; whole_GLEAN_10022753; whole_GLEAN_10022754; whole_GLEAN_10022764; whole_GLEAN_10022781; whole_GLEAN_10022785; whole_GLEAN_10022790; whole_GLEAN_10022791; whole_GLEAN_10022801; whole_GLEAN_10022802; whole_GLEAN_10022803; whole_GLEAN_10022805; whole_GLEAN_10022814; whole_GLEAN_10022822; whole_G…	whole_GLEAN_10000164; whole_GLEAN_10000181; whole_GLEAN_10000183; whole_GLEAN_10000185; whole_GLEAN_10000189; whole_GLEAN_10000197; whole_GLEAN_10000202; whole_GLEAN_10000252; whole_GLEAN_10000273; whole_GLEAN_10000275; whole_GLEAN_10000388; whole_GLEAN_10000430; whole_GLEAN_10000443; whole_GLEAN_10000462; whole_GLEAN_10000489; whole_GLEAN_10000494; whole_GLEAN_10000518; whole_GLEAN_10000519; who…
biological process	reproduction	9.036179788	7.020785219	whole_GLEAN_10000135; whole_GLEAN_10000164; whole_GLEAN_10000173; whole_GLEAN_10000193; whole_GLEAN_10000202; whole_GLEAN_10000206; whole_GLEAN_10000213; whole_GLEAN_10000219; whole_GLEAN_10000252; whole_GLEAN_10000260; whole_GLEAN_10000275; whole_GLEAN_10000288; whole_GLEAN_10000290; whole_GLEAN_10000342; whole_GLEAN_10000344; whole_GLEAN_10000353; whole_GLEAN_10000364; whole_GLEAN_10000382; who…
ole_GLEAN_10029660; whole_GLEAN_10029661; whole_GLEAN_10029673; whole_GLEAN_10029681; whole_GLEAN_10029684; whole_GLEAN_10029705; whole_GLEAN_10029713; whole_GLEAN_10029725; whole_GLEAN_10029738; whole_GLEAN_10029740; whole_GLEAN_10029742; whole_GLEAN_10029743; whole_GLEAN_10029744; whole_GLEAN_10029745; whole_GLEAN_10029746; whole_GLEAN_10029762; whole_GLEAN_10029771; whole_GLEAN_10029774; whole…	whole_GLEAN_10000164; whole_GLEAN_10000202; whole_GLEAN_10000213; whole_GLEAN_10000252; whole_GLEAN_10000275; whole_GLEAN_10000290; whole_GLEAN_10000342; whole_GLEAN_10000430; whole_GLEAN_10000462; whole_GLEAN_10000498; whole_GLEAN_10000562; whole_GLEAN_10000905; whole_GLEAN_10000969; whole_GLEAN_10001006; whole_GLEAN_10001252; whole_GLEAN_10001363; whole_GLEAN_10001398; whole_GLEAN_10001497; who…
biological process	reproductive process	8.977731019	6.928406467	whole_GLEAN_10000135; whole_GLEAN_10000164; whole_GLEAN_10000173; whole_GLEAN_10000193; whole_GLEAN_10000202; whole_GLEAN_10000206; whole_GLEAN_10000213; whole_GLEAN_10000219; whole_GLEAN_10000252; whole_GLEAN_10000260; whole_GLEAN_10000275; whole_GLEAN_10000288; whole_GLEAN_10000290; whole_GLEAN_10000342; whole_GLEAN_10000344; whole_GLEAN_10000353; whole_GLEAN_10000364; whole_GLEAN_10000382; who…
ole_GLEAN_10029742; whole_GLEAN_10029743; whole_GLEAN_10029744; whole_GLEAN_10029745; whole_GLEAN_10029746; whole_GLEAN_10029762; whole_GLEAN_10029771; whole_GLEAN_10029774; whole_GLEAN_10029775; whole_GLEAN_10029776; whole_GLEAN_10029777; whole_GLEAN_10029778; whole_GLEAN_10029779; whole_GLEAN_10029786; whole_GLEAN_10029800; whole_GLEAN_10029804; whole_GLEAN_10029808; whole_GLEAN_10029809; whole…	whole_GLEAN_10000164; whole_GLEAN_10000202; whole_GLEAN_10000213; whole_GLEAN_10000252; whole_GLEAN_10000275; whole_GLEAN_10000290; whole_GLEAN_10000342; whole_GLEAN_10000430; whole_GLEAN_10000462; whole_GLEAN_10000498; whole_GLEAN_10000562; whole_GLEAN_10000905; whole_GLEAN_10000969; whole_GLEAN_10001006; whole_GLEAN_10001252; whole_GLEAN_10001363; whole_GLEAN_10001398; whole_GLEAN_10001497; who…
biological process	response to stimulus	30.53948214	32.65588915	whole_GLEAN_10000126; whole_GLEAN_10000140; whole_GLEAN_10000148; whole_GLEAN_10000152; whole_GLEAN_10000164; whole_GLEAN_10000181; whole_GLEAN_10000183; whole_GLEAN_10000184; whole_GLEAN_10000189; whole_GLEAN_10000197; whole_GLEAN_10000199; whole_GLEAN_10000206; whole_GLEAN_10000238; whole_GLEAN_10000240; whole_GLEAN_10000247; whole_GLEAN_10000252; whole_GLEAN_10000255; whole_GLEAN_10000262; who…
ole_GLEAN_10011472; whole_GLEAN_10011474; whole_GLEAN_10011475; whole_GLEAN_10011478; whole_GLEAN_10011480; whole_GLEAN_10011482; whole_GLEAN_10011487; whole_GLEAN_10011490; whole_GLEAN_10011492; whole_GLEAN_10011501; whole_GLEAN_10011506; whole_GLEAN_10011508; whole_GLEAN_10011509; whole_GLEAN_10011513; whole_GLEAN_10011514; whole_GLEAN_10011521; whole_GLEAN_10011524; whole_GLEAN_10011526; whole…
e_GLEAN_10019120; whole_GLEAN_10019122; whole_GLEAN_10019127; whole_GLEAN_10019146; whole_GLEAN_10019151; whole_GLEAN_10019152; whole_GLEAN_10019158; whole_GLEAN_10019168; whole_GLEAN_10019169; whole_GLEAN_10019172; whole_GLEAN_10019190; whole_GLEAN_10019223; whole_GLEAN_10019232; whole_GLEAN_10019248; whole_GLEAN_10019249; whole_GLEAN_10019260; whole_GLEAN_10019264; whole_GLEAN_10019265; whole_G…
GLEAN_10026483; whole_GLEAN_10026489; whole_GLEAN_10026498; whole_GLEAN_10026510; whole_GLEAN_10026517; whole_GLEAN_10026525; whole_GLEAN_10026527; whole_GLEAN_10026533; whole_GLEAN_10026539; whole_GLEAN_10026543; whole_GLEAN_10026547; whole_GLEAN_10026554; whole_GLEAN_10026556; whole_GLEAN_10026558; whole_GLEAN_10026562; whole_GLEAN_10026563; whole_GLEAN_10026566; whole_GLEAN_10026568; whole_GLE…	whole_GLEAN_10000164; whole_GLEAN_10000181; whole_GLEAN_10000183; whole_GLEAN_10000189; whole_GLEAN_10000197; whole_GLEAN_10000240; whole_GLEAN_10000252; whole_GLEAN_10000271; whole_GLEAN_10000273; whole_GLEAN_10000275; whole_GLEAN_10000318; whole_GLEAN_10000388; whole_GLEAN_10000430; whole_GLEAN_10000462; whole_GLEAN_10000489; whole_GLEAN_10000494; whole_GLEAN_10000498; whole_GLEAN_10000519; who…
biological process	rhythmic process	0.952714945	0.461893764	whole_GLEAN_10000704; whole_GLEAN_10000757; whole_GLEAN_10000816; whole_GLEAN_10001050; whole_GLEAN_10001167; whole_GLEAN_10001212; whole_GLEAN_10001363; whole_GLEAN_10002038; whole_GLEAN_10002086; whole_GLEAN_10002623; whole_GLEAN_10002624; whole_GLEAN_10003325; whole_GLEAN_10003447; whole_GLEAN_10003522; whole_GLEAN_10004014; whole_GLEAN_10004303; whole_GLEAN_10004411; whole_GLEAN_10005419; who…	whole_GLEAN_10001363; whole_GLEAN_10003325; whole_GLEAN_10003447; whole_GLEAN_10005419; whole_GLEAN_10009767; whole_GLEAN_10010360; whole_GLEAN_10017372; whole_GLEAN_10022724; whole_GLEAN_10024121; whole_GLEAN_10029150
biological process	signaling	9.018645158	7.806004619	whole_GLEAN_10000140; whole_GLEAN_10000164; whole_GLEAN_10000197; whole_GLEAN_10000199; whole_GLEAN_10000206; whole_GLEAN_10000219; whole_GLEAN_10000252; whole_GLEAN_10000272; whole_GLEAN_10000273; whole_GLEAN_10000319; whole_GLEAN_10000323; whole_GLEAN_10000334; whole_GLEAN_10000363; whole_GLEAN_10000388; whole_GLEAN_10000391; whole_GLEAN_10000430; whole_GLEAN_10000462; whole_GLEAN_10000479; who…
ole_GLEAN_10029389; whole_GLEAN_10029399; whole_GLEAN_10029421; whole_GLEAN_10029470; whole_GLEAN_10029478; whole_GLEAN_10029481; whole_GLEAN_10029509; whole_GLEAN_10029510; whole_GLEAN_10029511; whole_GLEAN_10029512; whole_GLEAN_10029513; whole_GLEAN_10029514; whole_GLEAN_10029515; whole_GLEAN_10029518; whole_GLEAN_10029521; whole_GLEAN_10029523; whole_GLEAN_10029532; whole_GLEAN_10029534; whole…	whole_GLEAN_10000164; whole_GLEAN_10000197; whole_GLEAN_10000252; whole_GLEAN_10000273; whole_GLEAN_10000388; whole_GLEAN_10000430; whole_GLEAN_10000462; whole_GLEAN_10000494; whole_GLEAN_10000546; whole_GLEAN_10000562; whole_GLEAN_10000572; whole_GLEAN_10000673; whole_GLEAN_10000734; whole_GLEAN_10000905; whole_GLEAN_10000931; whole_GLEAN_10001079; whole_GLEAN_10001363; whole_GLEAN_10001426; who…
biological process	single-organism process	49.19632942	45.17321016	whole_GLEAN_10000105; whole_GLEAN_10000126; whole_GLEAN_10000135; whole_GLEAN_10000140; whole_GLEAN_10000154; whole_GLEAN_10000164; whole_GLEAN_10000173; whole_GLEAN_10000181; whole_GLEAN_10000184; whole_GLEAN_10000185; whole_GLEAN_10000192; whole_GLEAN_10000193; whole_GLEAN_10000197; whole_GLEAN_10000199; whole_GLEAN_10000202; whole_GLEAN_10000206; whole_GLEAN_10000213; whole_GLEAN_10000215; who…
ole_GLEAN_10006910; whole_GLEAN_10006911; whole_GLEAN_10006920; whole_GLEAN_10006921; whole_GLEAN_10006930; whole_GLEAN_10006938; whole_GLEAN_10006941; whole_GLEAN_10006942; whole_GLEAN_10006956; whole_GLEAN_10006960; whole_GLEAN_10006962; whole_GLEAN_10006965; whole_GLEAN_10006966; whole_GLEAN_10006968; whole_GLEAN_10006971; whole_GLEAN_10006981; whole_GLEAN_10006991; whole_GLEAN_10007013; whole…
e_GLEAN_10013415; whole_GLEAN_10013416; whole_GLEAN_10013419; whole_GLEAN_10013420; whole_GLEAN_10013421; whole_GLEAN_10013429; whole_GLEAN_10013430; whole_GLEAN_10013433; whole_GLEAN_10013437; whole_GLEAN_10013439; whole_GLEAN_10013440; whole_GLEAN_10013441; whole_GLEAN_10013445; whole_GLEAN_10013448; whole_GLEAN_10013453; whole_GLEAN_10013455; whole_GLEAN_10013461; whole_GLEAN_10013463; whole_G…
GLEAN_10018041; whole_GLEAN_10018046; whole_GLEAN_10018050; whole_GLEAN_10018051; whole_GLEAN_10018052; whole_GLEAN_10018053; whole_GLEAN_10018054; whole_GLEAN_10018056; whole_GLEAN_10018057; whole_GLEAN_10018061; whole_GLEAN_10018062; whole_GLEAN_10018063; whole_GLEAN_10018065; whole_GLEAN_10018068; whole_GLEAN_10018071; whole_GLEAN_10018073; whole_GLEAN_10018075; whole_GLEAN_10018078; whole_GLE…
EAN_10022661; whole_GLEAN_10022662; whole_GLEAN_10022663; whole_GLEAN_10022667; whole_GLEAN_10022669; whole_GLEAN_10022674; whole_GLEAN_10022676; whole_GLEAN_10022678; whole_GLEAN_10022679; whole_GLEAN_10022685; whole_GLEAN_10022687; whole_GLEAN_10022688; whole_GLEAN_10022689; whole_GLEAN_10022691; whole_GLEAN_10022696; whole_GLEAN_10022700; whole_GLEAN_10022703; whole_GLEAN_10022707; whole_GLEAN…
N_10027266; whole_GLEAN_10027272; whole_GLEAN_10027274; whole_GLEAN_10027275; whole_GLEAN_10027278; whole_GLEAN_10027283; whole_GLEAN_10027284; whole_GLEAN_10027286; whole_GLEAN_10027288; whole_GLEAN_10027292; whole_GLEAN_10027298; whole_GLEAN_10027299; whole_GLEAN_10027301; whole_GLEAN_10027302; whole_GLEAN_10027303; whole_GLEAN_10027314; whole_GLEAN_10027316; whole_GLEAN_10027321; whole_GLEAN_1…	whole_GLEAN_10000164; whole_GLEAN_10000181; whole_GLEAN_10000185; whole_GLEAN_10000197; whole_GLEAN_10000202; whole_GLEAN_10000213; whole_GLEAN_10000252; whole_GLEAN_10000271; whole_GLEAN_10000273; whole_GLEAN_10000275; whole_GLEAN_10000290; whole_GLEAN_10000318; whole_GLEAN_10000342; whole_GLEAN_10000354; whole_GLEAN_10000388; whole_GLEAN_10000430; whole_GLEAN_10000443; whole_GLEAN_10000446; who…
cellular component	cell	79.01104682	72.56351039	whole_GLEAN_10000105; whole_GLEAN_10000109; whole_GLEAN_10000119; whole_GLEAN_10000126; whole_GLEAN_10000132; whole_GLEAN_10000140; whole_GLEAN_10000149; whole_GLEAN_10000152; whole_GLEAN_10000154; whole_GLEAN_10000164; whole_GLEAN_10000171; whole_GLEAN_10000173; whole_GLEAN_10000178; whole_GLEAN_10000181; whole_GLEAN_10000183; whole_GLEAN_10000184; whole_GLEAN_10000189; whole_GLEAN_10000192; who…
ole_GLEAN_10003788; whole_GLEAN_10003798; whole_GLEAN_10003800; whole_GLEAN_10003802; whole_GLEAN_10003803; whole_GLEAN_10003812; whole_GLEAN_10003833; whole_GLEAN_10003840; whole_GLEAN_10003848; whole_GLEAN_10003849; whole_GLEAN_10003850; whole_GLEAN_10003853; whole_GLEAN_10003854; whole_GLEAN_10003855; whole_GLEAN_10003857; whole_GLEAN_10003858; whole_GLEAN_10003859; whole_GLEAN_10003866; whole…
e_GLEAN_10008748; whole_GLEAN_10008750; whole_GLEAN_10008751; whole_GLEAN_10008758; whole_GLEAN_10008766; whole_GLEAN_10008782; whole_GLEAN_10008783; whole_GLEAN_10008788; whole_GLEAN_10008793; whole_GLEAN_10008798; whole_GLEAN_10008799; whole_GLEAN_10008801; whole_GLEAN_10008806; whole_GLEAN_10008807; whole_GLEAN_10008810; whole_GLEAN_10008815; whole_GLEAN_10008816; whole_GLEAN_10008817; whole_G…
GLEAN_10012815; whole_GLEAN_10012816; whole_GLEAN_10012817; whole_GLEAN_10012818; whole_GLEAN_10012825; whole_GLEAN_10012827; whole_GLEAN_10012828; whole_GLEAN_10012835; whole_GLEAN_10012842; whole_GLEAN_10012847; whole_GLEAN_10012849; whole_GLEAN_10012851; whole_GLEAN_10012853; whole_GLEAN_10012854; whole_GLEAN_10012855; whole_GLEAN_10012859; whole_GLEAN_10012860; whole_GLEAN_10012861; whole_GLE…
EAN_10015950; whole_GLEAN_10015975; whole_GLEAN_10015978; whole_GLEAN_10015979; whole_GLEAN_10015980; whole_GLEAN_10015983; whole_GLEAN_10015989; whole_GLEAN_10015995; whole_GLEAN_10015996; whole_GLEAN_10015998; whole_GLEAN_10015999; whole_GLEAN_10016000; whole_GLEAN_10016004; whole_GLEAN_10016008; whole_GLEAN_10016009; whole_GLEAN_10016023; whole_GLEAN_10016024; whole_GLEAN_10016025; whole_GLEAN…
N_10018827; whole_GLEAN_10018828; whole_GLEAN_10018829; whole_GLEAN_10018832; whole_GLEAN_10018833; whole_GLEAN_10018834; whole_GLEAN_10018835; whole_GLEAN_10018836; whole_GLEAN_10018837; whole_GLEAN_10018839; whole_GLEAN_10018840; whole_GLEAN_10018841; whole_GLEAN_10018842; whole_GLEAN_10018843; whole_GLEAN_10018844; whole_GLEAN_10018845; whole_GLEAN_10018846; whole_GLEAN_10018849; whole_GLEAN_1…
10021756; whole_GLEAN_10021757; whole_GLEAN_10021758; whole_GLEAN_10021759; whole_GLEAN_10021762; whole_GLEAN_10021764; whole_GLEAN_10021765; whole_GLEAN_10021766; whole_GLEAN_10021767; whole_GLEAN_10021770; whole_GLEAN_10021771; whole_GLEAN_10021773; whole_GLEAN_10021774; whole_GLEAN_10021775; whole_GLEAN_10021782; whole_GLEAN_10021783; whole_GLEAN_10021784; whole_GLEAN_10021785; whole_GLEAN_100…
024569; whole_GLEAN_10024570; whole_GLEAN_10024573; whole_GLEAN_10024575; whole_GLEAN_10024576; whole_GLEAN_10024585; whole_GLEAN_10024586; whole_GLEAN_10024587; whole_GLEAN_10024590; whole_GLEAN_10024591; whole_GLEAN_10024592; whole_GLEAN_10024593; whole_GLEAN_10024594; whole_GLEAN_10024596; whole_GLEAN_10024598; whole_GLEAN_10024600; whole_GLEAN_10024601; whole_GLEAN_10024602; whole_GLEAN_10024…
7366; whole_GLEAN_10027367; whole_GLEAN_10027372; whole_GLEAN_10027374; whole_GLEAN_10027375; whole_GLEAN_10027376; whole_GLEAN_10027379; whole_GLEAN_10027380; whole_GLEAN_10027382; whole_GLEAN_10027385; whole_GLEAN_10027386; whole_GLEAN_10027387; whole_GLEAN_10027388; whole_GLEAN_10027389; whole_GLEAN_10027393; whole_GLEAN_10027395; whole_GLEAN_10027396; whole_GLEAN_10027399; whole_GLEAN_1002740…
25; whole_GLEAN_10030030; whole_GLEAN_10030031; whole_GLEAN_10030033; whole_GLEAN_10030034; whole_GLEAN_10030035; whole_GLEAN_10030037; whole_GLEAN_10030038; whole_GLEAN_10030040; whole_GLEAN_10030041; whole_GLEAN_10030044; whole_GLEAN_10030045; whole_GLEAN_10030046; whole_GLEAN_10030049; whole_GLEAN_10030050; whole_GLEAN_10030054; whole_GLEAN_10030057; whole_GLEAN_10030058; whole_GLEAN_10030060;…	whole_GLEAN_10000119; whole_GLEAN_10000164; whole_GLEAN_10000171; whole_GLEAN_10000181; whole_GLEAN_10000183; whole_GLEAN_10000189; whole_GLEAN_10000197; whole_GLEAN_10000202; whole_GLEAN_10000221; whole_GLEAN_10000240; whole_GLEAN_10000252; whole_GLEAN_10000270; whole_GLEAN_10000271; whole_GLEAN_10000273; whole_GLEAN_10000275; whole_GLEAN_10000290; whole_GLEAN_10000295; whole_GLEAN_10000308; who…
ole_GLEAN_10028913; whole_GLEAN_10028949; whole_GLEAN_10028996; whole_GLEAN_10028997; whole_GLEAN_10028998; whole_GLEAN_10029004; whole_GLEAN_10029057; whole_GLEAN_10029064; whole_GLEAN_10029117; whole_GLEAN_10029132; whole_GLEAN_10029150; whole_GLEAN_10029159; whole_GLEAN_10029163; whole_GLEAN_10029177; whole_GLEAN_10029203; whole_GLEAN_10029212; whole_GLEAN_10029254; whole_GLEAN_10029278; whole…
cellular component	cell junction	3.816704658	2.909930716	whole_GLEAN_10000126; whole_GLEAN_10000202; whole_GLEAN_10000305; whole_GLEAN_10000342; whole_GLEAN_10000382; whole_GLEAN_10000429; whole_GLEAN_10000502; whole_GLEAN_10000512; whole_GLEAN_10000526; whole_GLEAN_10000550; whole_GLEAN_10000575; whole_GLEAN_10000600; whole_GLEAN_10000637; whole_GLEAN_10000743; whole_GLEAN_10000744; whole_GLEAN_10000851; whole_GLEAN_10000889; whole_GLEAN_10000998; who…	whole_GLEAN_10000202; whole_GLEAN_10000342; whole_GLEAN_10000550; whole_GLEAN_10000637; whole_GLEAN_10001055; whole_GLEAN_10001855; whole_GLEAN_10002407; whole_GLEAN_10002415; whole_GLEAN_10003048; whole_GLEAN_10003428; whole_GLEAN_10003454; whole_GLEAN_10003531; whole_GLEAN_10004006; whole_GLEAN_10006828; whole_GLEAN_10007434; whole_GLEAN_10008689; whole_GLEAN_10009149; whole_GLEAN_10009942; who…
cellular component	cell part	78.8883044	72.37875289	whole_GLEAN_10000105; whole_GLEAN_10000109; whole_GLEAN_10000119; whole_GLEAN_10000126; whole_GLEAN_10000132; whole_GLEAN_10000140; whole_GLEAN_10000149; whole_GLEAN_10000152; whole_GLEAN_10000154; whole_GLEAN_10000164; whole_GLEAN_10000171; whole_GLEAN_10000173; whole_GLEAN_10000178; whole_GLEAN_10000181; whole_GLEAN_10000183; whole_GLEAN_10000184; whole_GLEAN_10000189; whole_GLEAN_10000192; who…
ole_GLEAN_10003802; whole_GLEAN_10003803; whole_GLEAN_10003812; whole_GLEAN_10003833; whole_GLEAN_10003840; whole_GLEAN_10003848; whole_GLEAN_10003849; whole_GLEAN_10003850; whole_GLEAN_10003853; whole_GLEAN_10003854; whole_GLEAN_10003855; whole_GLEAN_10003857; whole_GLEAN_10003858; whole_GLEAN_10003859; whole_GLEAN_10003866; whole_GLEAN_10003867; whole_GLEAN_10003869; whole_GLEAN_10003871; whole…
e_GLEAN_10008782; whole_GLEAN_10008783; whole_GLEAN_10008788; whole_GLEAN_10008793; whole_GLEAN_10008798; whole_GLEAN_10008799; whole_GLEAN_10008801; whole_GLEAN_10008806; whole_GLEAN_10008807; whole_GLEAN_10008810; whole_GLEAN_10008815; whole_GLEAN_10008816; whole_GLEAN_10008817; whole_GLEAN_10008820; whole_GLEAN_10008823; whole_GLEAN_10008824; whole_GLEAN_10008825; whole_GLEAN_10008827; whole_G…
GLEAN_10012827; whole_GLEAN_10012828; whole_GLEAN_10012835; whole_GLEAN_10012842; whole_GLEAN_10012847; whole_GLEAN_10012849; whole_GLEAN_10012851; whole_GLEAN_10012853; whole_GLEAN_10012854; whole_GLEAN_10012855; whole_GLEAN_10012859; whole_GLEAN_10012860; whole_GLEAN_10012861; whole_GLEAN_10012862; whole_GLEAN_10012864; whole_GLEAN_10012865; whole_GLEAN_10012866; whole_GLEAN_10012867; whole_GLE…
EAN_10015989; whole_GLEAN_10015995; whole_GLEAN_10015996; whole_GLEAN_10015998; whole_GLEAN_10015999; whole_GLEAN_10016000; whole_GLEAN_10016004; whole_GLEAN_10016008; whole_GLEAN_10016009; whole_GLEAN_10016023; whole_GLEAN_10016024; whole_GLEAN_10016025; whole_GLEAN_10016026; whole_GLEAN_10016027; whole_GLEAN_10016028; whole_GLEAN_10016029; whole_GLEAN_10016031; whole_GLEAN_10016034; whole_GLEAN…
N_10018836; whole_GLEAN_10018837; whole_GLEAN_10018839; whole_GLEAN_10018840; whole_GLEAN_10018841; whole_GLEAN_10018842; whole_GLEAN_10018843; whole_GLEAN_10018844; whole_GLEAN_10018845; whole_GLEAN_10018846; whole_GLEAN_10018849; whole_GLEAN_10018850; whole_GLEAN_10018851; whole_GLEAN_10018852; whole_GLEAN_10018853; whole_GLEAN_10018854; whole_GLEAN_10018855; whole_GLEAN_10018856; whole_GLEAN_1…
10021767; whole_GLEAN_10021770; whole_GLEAN_10021771; whole_GLEAN_10021773; whole_GLEAN_10021774; whole_GLEAN_10021775; whole_GLEAN_10021782; whole_GLEAN_10021783; whole_GLEAN_10021784; whole_GLEAN_10021785; whole_GLEAN_10021786; whole_GLEAN_10021788; whole_GLEAN_10021789; whole_GLEAN_10021791; whole_GLEAN_10021792; whole_GLEAN_10021794; whole_GLEAN_10021796; whole_GLEAN_10021797; whole_GLEAN_100…
024593; whole_GLEAN_10024594; whole_GLEAN_10024596; whole_GLEAN_10024598; whole_GLEAN_10024600; whole_GLEAN_10024601; whole_GLEAN_10024602; whole_GLEAN_10024603; whole_GLEAN_10024604; whole_GLEAN_10024606; whole_GLEAN_10024607; whole_GLEAN_10024608; whole_GLEAN_10024611; whole_GLEAN_10024612; whole_GLEAN_10024613; whole_GLEAN_10024615; whole_GLEAN_10024620; whole_GLEAN_10024622; whole_GLEAN_10024…
7389; whole_GLEAN_10027393; whole_GLEAN_10027395; whole_GLEAN_10027396; whole_GLEAN_10027399; whole_GLEAN_10027400; whole_GLEAN_10027401; whole_GLEAN_10027402; whole_GLEAN_10027403; whole_GLEAN_10027404; whole_GLEAN_10027405; whole_GLEAN_10027406; whole_GLEAN_10027407; whole_GLEAN_10027408; whole_GLEAN_10027409; whole_GLEAN_10027410; whole_GLEAN_10027411; whole_GLEAN_10027414; whole_GLEAN_1002741…
68; whole_GLEAN_10030069; whole_GLEAN_10030070; whole_GLEAN_10030071; whole_GLEAN_10030072; whole_GLEAN_10030073; whole_GLEAN_10030074; whole_GLEAN_10030077; whole_GLEAN_10030078; whole_GLEAN_10030079; whole_GLEAN_10030080; whole_GLEAN_10030082; whole_GLEAN_10030083; whole_GLEAN_10030086; whole_GLEAN_10030087; whole_GLEAN_10030088; whole_GLEAN_10030091; whole_GLEAN_10030094; whole_GLEAN_10030095;…	whole_GLEAN_10000119; whole_GLEAN_10000164; whole_GLEAN_10000171; whole_GLEAN_10000181; whole_GLEAN_10000183; whole_GLEAN_10000189; whole_GLEAN_10000197; whole_GLEAN_10000202; whole_GLEAN_10000221; whole_GLEAN_10000240; whole_GLEAN_10000252; whole_GLEAN_10000270; whole_GLEAN_10000271; whole_GLEAN_10000273; whole_GLEAN_10000275; whole_GLEAN_10000290; whole_GLEAN_10000295; whole_GLEAN_10000308; who…
ole_GLEAN_10028997; whole_GLEAN_10028998; whole_GLEAN_10029004; whole_GLEAN_10029057; whole_GLEAN_10029064; whole_GLEAN_10029117; whole_GLEAN_10029132; whole_GLEAN_10029150; whole_GLEAN_10029163; whole_GLEAN_10029177; whole_GLEAN_10029203; whole_GLEAN_10029212; whole_GLEAN_10029254; whole_GLEAN_10029278; whole_GLEAN_10029289; whole_GLEAN_10029315; whole_GLEAN_10029320; whole_GLEAN_10029321; whole…
cellular component	extracellular matrix	0	0	--	--
cellular component	extracellular matrix part	0	0	--	--
cellular component	extracellular region	6.984627974	8.637413395	whole_GLEAN_10000121; whole_GLEAN_10000135; whole_GLEAN_10000148; whole_GLEAN_10000149; whole_GLEAN_10000219; whole_GLEAN_10000227; whole_GLEAN_10000237; whole_GLEAN_10000238; whole_GLEAN_10000362; whole_GLEAN_10000382; whole_GLEAN_10000429; whole_GLEAN_10000453; whole_GLEAN_10000472; whole_GLEAN_10000504; whole_GLEAN_10000521; whole_GLEAN_10000561; whole_GLEAN_10000564; whole_GLEAN_10000575; who…	whole_GLEAN_10000453; whole_GLEAN_10001006; whole_GLEAN_10001054; whole_GLEAN_10001954; whole_GLEAN_10001982; whole_GLEAN_10002256; whole_GLEAN_10002403; whole_GLEAN_10002534; whole_GLEAN_10002856; whole_GLEAN_10002884; whole_GLEAN_10003048; whole_GLEAN_10003076; whole_GLEAN_10003122; whole_GLEAN_10003144; whole_GLEAN_10003421; whole_GLEAN_10003615; whole_GLEAN_10003670; whole_GLEAN_10003840; who…
cellular component	extracellular region part	0.841662283	1.062355658	whole_GLEAN_10000121; whole_GLEAN_10000219; whole_GLEAN_10000362; whole_GLEAN_10000382; whole_GLEAN_10000663; whole_GLEAN_10000749; whole_GLEAN_10000889; whole_GLEAN_10000978; whole_GLEAN_10001549; whole_GLEAN_10001699; whole_GLEAN_10001954; whole_GLEAN_10002212; whole_GLEAN_10002410; whole_GLEAN_10003035; whole_GLEAN_10003095; whole_GLEAN_10003096; whole_GLEAN_10003122; whole_GLEAN_10003204; who…	whole_GLEAN_10001954; whole_GLEAN_10003122; whole_GLEAN_10003670; whole_GLEAN_10010760; whole_GLEAN_10011789; whole_GLEAN_10011822; whole_GLEAN_10012337; whole_GLEAN_10013416; whole_GLEAN_10016096; whole_GLEAN_10016176; whole_GLEAN_10019393; whole_GLEAN_10021021; whole_GLEAN_10021220; whole_GLEAN_10023106; whole_GLEAN_10023526; whole_GLEAN_10023533; whole_GLEAN_10023686; whole_GLEAN_10024747; who…
cellular component	macromolecular complex	15.08562745	8.545034642	whole_GLEAN_10000126; whole_GLEAN_10000152; whole_GLEAN_10000164; whole_GLEAN_10000221; whole_GLEAN_10000222; whole_GLEAN_10000240; whole_GLEAN_10000250; whole_GLEAN_10000262; whole_GLEAN_10000299; whole_GLEAN_10000317; whole_GLEAN_10000339; whole_GLEAN_10000344; whole_GLEAN_10000366; whole_GLEAN_10000382; whole_GLEAN_10000398; whole_GLEAN_10000400; whole_GLEAN_10000406; whole_GLEAN_10000418; who…
ole_GLEAN_10019557; whole_GLEAN_10019560; whole_GLEAN_10019569; whole_GLEAN_10019572; whole_GLEAN_10019573; whole_GLEAN_10019586; whole_GLEAN_10019604; whole_GLEAN_10019611; whole_GLEAN_10019613; whole_GLEAN_10019626; whole_GLEAN_10019655; whole_GLEAN_10019665; whole_GLEAN_10019670; whole_GLEAN_10019671; whole_GLEAN_10019672; whole_GLEAN_10019679; whole_GLEAN_10019682; whole_GLEAN_10019683; whole…	whole_GLEAN_10000164; whole_GLEAN_10000221; whole_GLEAN_10000240; whole_GLEAN_10000398; whole_GLEAN_10000406; whole_GLEAN_10000475; whole_GLEAN_10000494; whole_GLEAN_10000518; whole_GLEAN_10000619; whole_GLEAN_10000637; whole_GLEAN_10000645; whole_GLEAN_10000668; whole_GLEAN_10000718; whole_GLEAN_10000734; whole_GLEAN_10000855; whole_GLEAN_10001110; whole_GLEAN_10001153; whole_GLEAN_10001166; who…
cellular component	membrane	35.11602081	33.99538106	whole_GLEAN_10000152; whole_GLEAN_10000164; whole_GLEAN_10000173; whole_GLEAN_10000178; whole_GLEAN_10000181; whole_GLEAN_10000183; whole_GLEAN_10000189; whole_GLEAN_10000198; whole_GLEAN_10000221; whole_GLEAN_10000235; whole_GLEAN_10000238; whole_GLEAN_10000240; whole_GLEAN_10000253; whole_GLEAN_10000257; whole_GLEAN_10000261; whole_GLEAN_10000262; whole_GLEAN_10000266; whole_GLEAN_10000267; who…
ole_GLEAN_10009942; whole_GLEAN_10009943; whole_GLEAN_10009950; whole_GLEAN_10009958; whole_GLEAN_10009961; whole_GLEAN_10010014; whole_GLEAN_10010018; whole_GLEAN_10010020; whole_GLEAN_10010029; whole_GLEAN_10010032; whole_GLEAN_10010034; whole_GLEAN_10010039; whole_GLEAN_10010040; whole_GLEAN_10010044; whole_GLEAN_10010048; whole_GLEAN_10010050; whole_GLEAN_10010051; whole_GLEAN_10010055; whole…
e_GLEAN_10017260; whole_GLEAN_10017265; whole_GLEAN_10017267; whole_GLEAN_10017271; whole_GLEAN_10017273; whole_GLEAN_10017276; whole_GLEAN_10017282; whole_GLEAN_10017284; whole_GLEAN_10017286; whole_GLEAN_10017297; whole_GLEAN_10017308; whole_GLEAN_10017309; whole_GLEAN_10017316; whole_GLEAN_10017342; whole_GLEAN_10017346; whole_GLEAN_10017351; whole_GLEAN_10017358; whole_GLEAN_10017367; whole_G…
GLEAN_10024018; whole_GLEAN_10024020; whole_GLEAN_10024021; whole_GLEAN_10024031; whole_GLEAN_10024039; whole_GLEAN_10024040; whole_GLEAN_10024045; whole_GLEAN_10024047; whole_GLEAN_10024051; whole_GLEAN_10024053; whole_GLEAN_10024055; whole_GLEAN_10024057; whole_GLEAN_10024058; whole_GLEAN_10024060; whole_GLEAN_10024066; whole_GLEAN_10024068; whole_GLEAN_10024069; whole_GLEAN_10024070; whole_GLE…
EAN_10030009; whole_GLEAN_10030011; whole_GLEAN_10030014; whole_GLEAN_10030015; whole_GLEAN_10030017; whole_GLEAN_10030018; whole_GLEAN_10030022; whole_GLEAN_10030024; whole_GLEAN_10030033; whole_GLEAN_10030038; whole_GLEAN_10030040; whole_GLEAN_10030045; whole_GLEAN_10030049; whole_GLEAN_10030057; whole_GLEAN_10030058; whole_GLEAN_10030060; whole_GLEAN_10030066; whole_GLEAN_10030070; whole_GLEAN…	whole_GLEAN_10000164; whole_GLEAN_10000181; whole_GLEAN_10000183; whole_GLEAN_10000189; whole_GLEAN_10000198; whole_GLEAN_10000221; whole_GLEAN_10000240; whole_GLEAN_10000270; whole_GLEAN_10000271; whole_GLEAN_10000273; whole_GLEAN_10000318; whole_GLEAN_10000354; whole_GLEAN_10000406; whole_GLEAN_10000446; whole_GLEAN_10000474; whole_GLEAN_10000498; whole_GLEAN_10000523; whole_GLEAN_10000532; who…
cellular component	membrane part	26.24934245	26.65127021	whole_GLEAN_10000164; whole_GLEAN_10000173; whole_GLEAN_10000178; whole_GLEAN_10000181; whole_GLEAN_10000183; whole_GLEAN_10000189; whole_GLEAN_10000198; whole_GLEAN_10000221; whole_GLEAN_10000240; whole_GLEAN_10000253; whole_GLEAN_10000257; whole_GLEAN_10000261; whole_GLEAN_10000262; whole_GLEAN_10000266; whole_GLEAN_10000267; whole_GLEAN_10000270; whole_GLEAN_10000278; whole_GLEAN_10000305; who…
ole_GLEAN_10012656; whole_GLEAN_10012777; whole_GLEAN_10012779; whole_GLEAN_10012794; whole_GLEAN_10012805; whole_GLEAN_10012823; whole_GLEAN_10012825; whole_GLEAN_10012829; whole_GLEAN_10012831; whole_GLEAN_10012837; whole_GLEAN_10012838; whole_GLEAN_10012839; whole_GLEAN_10012849; whole_GLEAN_10012860; whole_GLEAN_10012861; whole_GLEAN_10012863; whole_GLEAN_10012864; whole_GLEAN_10012869; whole…
e_GLEAN_10021967; whole_GLEAN_10021970; whole_GLEAN_10021971; whole_GLEAN_10021972; whole_GLEAN_10021976; whole_GLEAN_10021980; whole_GLEAN_10021982; whole_GLEAN_10021983; whole_GLEAN_10021996; whole_GLEAN_10022001; whole_GLEAN_10022008; whole_GLEAN_10022009; whole_GLEAN_10022011; whole_GLEAN_10022013; whole_GLEAN_10022019; whole_GLEAN_10022025; whole_GLEAN_10022034; whole_GLEAN_10022035; whole_G…
GLEAN_10030096; whole_GLEAN_10030111; whole_GLEAN_10030119; whole_GLEAN_10030120; whole_GLEAN_10030124; whole_GLEAN_10030138; whole_GLEAN_10030144; whole_GLEAN_10030145; whole_GLEAN_10030146; whole_GLEAN_10030165; whole_GLEAN_10030167; whole_GLEAN_10030169; whole_GLEAN_10030170; whole_GLEAN_10030176; whole_GLEAN_10030182; whole_GLEAN_10030184; whole_GLEAN_10030189; whole_GLEAN_10030190; whole_GLE…	whole_GLEAN_10000164; whole_GLEAN_10000181; whole_GLEAN_10000183; whole_GLEAN_10000189; whole_GLEAN_10000198; whole_GLEAN_10000221; whole_GLEAN_10000240; whole_GLEAN_10000270; whole_GLEAN_10000318; whole_GLEAN_10000354; whole_GLEAN_10000406; whole_GLEAN_10000446; whole_GLEAN_10000474; whole_GLEAN_10000498; whole_GLEAN_10000523; whole_GLEAN_10000532; whole_GLEAN_10000559; whole_GLEAN_10000572; who…
cellular component	membrane-enclosed lumen	6.680694371	4.618937644	whole_GLEAN_10000119; whole_GLEAN_10000126; whole_GLEAN_10000132; whole_GLEAN_10000193; whole_GLEAN_10000250; whole_GLEAN_10000260; whole_GLEAN_10000275; whole_GLEAN_10000344; whole_GLEAN_10000369; whole_GLEAN_10000398; whole_GLEAN_10000518; whole_GLEAN_10000536; whole_GLEAN_10000614; whole_GLEAN_10000704; whole_GLEAN_10000714; whole_GLEAN_10000799; whole_GLEAN_10000856; whole_GLEAN_10000871; who…	whole_GLEAN_10000119; whole_GLEAN_10000275; whole_GLEAN_10000398; whole_GLEAN_10000518; whole_GLEAN_10000871; whole_GLEAN_10001110; whole_GLEAN_10001343; whole_GLEAN_10001363; whole_GLEAN_10001557; whole_GLEAN_10001835; whole_GLEAN_10002558; whole_GLEAN_10002808; whole_GLEAN_10002836; whole_GLEAN_10003009; whole_GLEAN_10003085; whole_GLEAN_10003313; whole_GLEAN_10003428; whole_GLEAN_10003454; who…
cellular component	mitochondrion-associated adherens complex	0	0	--	--
cellular component	nucleoid	0.274709217	0.600461894	whole_GLEAN_10000398; whole_GLEAN_10000412; whole_GLEAN_10001137; whole_GLEAN_10002489; whole_GLEAN_10002807; whole_GLEAN_10002808; whole_GLEAN_10002928; whole_GLEAN_10003036; whole_GLEAN_10003039; whole_GLEAN_10003330; whole_GLEAN_10003508; whole_GLEAN_10004713; whole_GLEAN_10006407; whole_GLEAN_10007029; whole_GLEAN_10009078; whole_GLEAN_10010060; whole_GLEAN_10010983; whole_GLEAN_10011790; who…	whole_GLEAN_10000398; whole_GLEAN_10002808; whole_GLEAN_10002928; whole_GLEAN_10003036; whole_GLEAN_10003330; whole_GLEAN_10006407; whole_GLEAN_10011790; whole_GLEAN_10014322; whole_GLEAN_10016118; whole_GLEAN_10017014; whole_GLEAN_10021803; whole_GLEAN_10024253; whole_GLEAN_10027503
cellular component	organelle	60.59968438	51.40877598	whole_GLEAN_10000105; whole_GLEAN_10000109; whole_GLEAN_10000119; whole_GLEAN_10000126; whole_GLEAN_10000132; whole_GLEAN_10000140; whole_GLEAN_10000152; whole_GLEAN_10000171; whole_GLEAN_10000173; whole_GLEAN_10000178; whole_GLEAN_10000181; whole_GLEAN_10000183; whole_GLEAN_10000184; whole_GLEAN_10000189; whole_GLEAN_10000193; whole_GLEAN_10000197; whole_GLEAN_10000202; whole_GLEAN_10000206; who…
ole_GLEAN_10005730; whole_GLEAN_10005732; whole_GLEAN_10005733; whole_GLEAN_10005734; whole_GLEAN_10005743; whole_GLEAN_10005760; whole_GLEAN_10005775; whole_GLEAN_10005778; whole_GLEAN_10005790; whole_GLEAN_10005791; whole_GLEAN_10005792; whole_GLEAN_10005793; whole_GLEAN_10005800; whole_GLEAN_10005823; whole_GLEAN_10005830; whole_GLEAN_10005832; whole_GLEAN_10005839; whole_GLEAN_10005840; whole…
e_GLEAN_10011284; whole_GLEAN_10011285; whole_GLEAN_10011288; whole_GLEAN_10011290; whole_GLEAN_10011291; whole_GLEAN_10011292; whole_GLEAN_10011298; whole_GLEAN_10011299; whole_GLEAN_10011301; whole_GLEAN_10011302; whole_GLEAN_10011306; whole_GLEAN_10011307; whole_GLEAN_10011308; whole_GLEAN_10011309; whole_GLEAN_10011313; whole_GLEAN_10011315; whole_GLEAN_10011318; whole_GLEAN_10011319; whole_G…
GLEAN_10015692; whole_GLEAN_10015694; whole_GLEAN_10015697; whole_GLEAN_10015698; whole_GLEAN_10015702; whole_GLEAN_10015703; whole_GLEAN_10015704; whole_GLEAN_10015705; whole_GLEAN_10015706; whole_GLEAN_10015707; whole_GLEAN_10015710; whole_GLEAN_10015711; whole_GLEAN_10015712; whole_GLEAN_10015713; whole_GLEAN_10015715; whole_GLEAN_10015716; whole_GLEAN_10015720; whole_GLEAN_10015721; whole_GLE…
EAN_10019363; whole_GLEAN_10019364; whole_GLEAN_10019367; whole_GLEAN_10019375; whole_GLEAN_10019377; whole_GLEAN_10019378; whole_GLEAN_10019379; whole_GLEAN_10019380; whole_GLEAN_10019382; whole_GLEAN_10019383; whole_GLEAN_10019384; whole_GLEAN_10019386; whole_GLEAN_10019387; whole_GLEAN_10019388; whole_GLEAN_10019389; whole_GLEAN_10019390; whole_GLEAN_10019391; whole_GLEAN_10019394; whole_GLEAN…
N_10023184; whole_GLEAN_10023185; whole_GLEAN_10023186; whole_GLEAN_10023188; whole_GLEAN_10023189; whole_GLEAN_10023190; whole_GLEAN_10023192; whole_GLEAN_10023194; whole_GLEAN_10023201; whole_GLEAN_10023204; whole_GLEAN_10023205; whole_GLEAN_10023209; whole_GLEAN_10023210; whole_GLEAN_10023211; whole_GLEAN_10023212; whole_GLEAN_10023214; whole_GLEAN_10023220; whole_GLEAN_10023224; whole_GLEAN_1…
10026852; whole_GLEAN_10026861; whole_GLEAN_10026862; whole_GLEAN_10026865; whole_GLEAN_10026866; whole_GLEAN_10026875; whole_GLEAN_10026878; whole_GLEAN_10026879; whole_GLEAN_10026882; whole_GLEAN_10026883; whole_GLEAN_10026886; whole_GLEAN_10026889; whole_GLEAN_10026892; whole_GLEAN_10026894; whole_GLEAN_10026899; whole_GLEAN_10026902; whole_GLEAN_10026905; whole_GLEAN_10026909; whole_GLEAN_100…	whole_GLEAN_10000119; whole_GLEAN_10000171; whole_GLEAN_10000181; whole_GLEAN_10000183; whole_GLEAN_10000189; whole_GLEAN_10000197; whole_GLEAN_10000202; whole_GLEAN_10000221; whole_GLEAN_10000240; whole_GLEAN_10000252; whole_GLEAN_10000270; whole_GLEAN_10000275; whole_GLEAN_10000290; whole_GLEAN_10000295; whole_GLEAN_10000308; whole_GLEAN_10000318; whole_GLEAN_10000342; whole_GLEAN_10000354; who…
cellular component	organelle part	29.55169794	22.81755196	whole_GLEAN_10000119; whole_GLEAN_10000126; whole_GLEAN_10000132; whole_GLEAN_10000152; whole_GLEAN_10000173; whole_GLEAN_10000178; whole_GLEAN_10000181; whole_GLEAN_10000193; whole_GLEAN_10000221; whole_GLEAN_10000222; whole_GLEAN_10000240; whole_GLEAN_10000250; whole_GLEAN_10000260; whole_GLEAN_10000261; whole_GLEAN_10000262; whole_GLEAN_10000270; whole_GLEAN_10000275; whole_GLEAN_10000299; who…
ole_GLEAN_10011490; whole_GLEAN_10011496; whole_GLEAN_10011497; whole_GLEAN_10011501; whole_GLEAN_10011503; whole_GLEAN_10011506; whole_GLEAN_10011508; whole_GLEAN_10011509; whole_GLEAN_10011510; whole_GLEAN_10011527; whole_GLEAN_10011529; whole_GLEAN_10011533; whole_GLEAN_10011543; whole_GLEAN_10011565; whole_GLEAN_10011566; whole_GLEAN_10011567; whole_GLEAN_10011568; whole_GLEAN_10011569; whole…
e_GLEAN_10019758; whole_GLEAN_10019760; whole_GLEAN_10019764; whole_GLEAN_10019768; whole_GLEAN_10019773; whole_GLEAN_10019777; whole_GLEAN_10019779; whole_GLEAN_10019785; whole_GLEAN_10019790; whole_GLEAN_10019793; whole_GLEAN_10019814; whole_GLEAN_10019817; whole_GLEAN_10019828; whole_GLEAN_10019837; whole_GLEAN_10019838; whole_GLEAN_10019839; whole_GLEAN_10019848; whole_GLEAN_10019865; whole_G…
GLEAN_10027266; whole_GLEAN_10027274; whole_GLEAN_10027275; whole_GLEAN_10027278; whole_GLEAN_10027301; whole_GLEAN_10027304; whole_GLEAN_10027314; whole_GLEAN_10027315; whole_GLEAN_10027321; whole_GLEAN_10027324; whole_GLEAN_10027326; whole_GLEAN_10027329; whole_GLEAN_10027366; whole_GLEAN_10027372; whole_GLEAN_10027382; whole_GLEAN_10027388; whole_GLEAN_10027389; whole_GLEAN_10027396; whole_GLE…	whole_GLEAN_10000119; whole_GLEAN_10000181; whole_GLEAN_10000221; whole_GLEAN_10000240; whole_GLEAN_10000270; whole_GLEAN_10000275; whole_GLEAN_10000308; whole_GLEAN_10000318; whole_GLEAN_10000354; whole_GLEAN_10000388; whole_GLEAN_10000398; whole_GLEAN_10000406; whole_GLEAN_10000474; whole_GLEAN_10000475; whole_GLEAN_10000518; whole_GLEAN_10000596; whole_GLEAN_10000619; whole_GLEAN_10000622; who…
cellular component	symplast	3.816704658	2.909930716	whole_GLEAN_10000126; whole_GLEAN_10000202; whole_GLEAN_10000305; whole_GLEAN_10000342; whole_GLEAN_10000382; whole_GLEAN_10000429; whole_GLEAN_10000502; whole_GLEAN_10000512; whole_GLEAN_10000526; whole_GLEAN_10000550; whole_GLEAN_10000575; whole_GLEAN_10000600; whole_GLEAN_10000637; whole_GLEAN_10000743; whole_GLEAN_10000744; whole_GLEAN_10000851; whole_GLEAN_10000889; whole_GLEAN_10000998; who…	whole_GLEAN_10000202; whole_GLEAN_10000342; whole_GLEAN_10000550; whole_GLEAN_10000637; whole_GLEAN_10001055; whole_GLEAN_10001855; whole_GLEAN_10002407; whole_GLEAN_10002415; whole_GLEAN_10003048; whole_GLEAN_10003428; whole_GLEAN_10003454; whole_GLEAN_10003531; whole_GLEAN_10004006; whole_GLEAN_10006828; whole_GLEAN_10007434; whole_GLEAN_10008689; whole_GLEAN_10009149; whole_GLEAN_10009942; who…
cellular component	synapse	0	0	--	--
cellular component	synapse part	0	0	--	--
cellular component	virion	0	0	--	--
cellular component	virion part	0	0	--	--
molecular function	D-alanyl carrier activity	0	0	--	--
molecular function	antioxidant activity	0.935180314	0.831408776	whole_GLEAN_10000148; whole_GLEAN_10000429; whole_GLEAN_10000504; whole_GLEAN_10000600; whole_GLEAN_10000622; whole_GLEAN_10001284; whole_GLEAN_10001425; whole_GLEAN_10001496; whole_GLEAN_10001578; whole_GLEAN_10002058; whole_GLEAN_10002168; whole_GLEAN_10002429; whole_GLEAN_10002601; whole_GLEAN_10002642; whole_GLEAN_10002782; whole_GLEAN_10003048; whole_GLEAN_10003049; whole_GLEAN_10003050; who…	whole_GLEAN_10000622; whole_GLEAN_10003048; whole_GLEAN_10003610; whole_GLEAN_10003938; whole_GLEAN_10005000; whole_GLEAN_10006407; whole_GLEAN_10007199; whole_GLEAN_10008612; whole_GLEAN_10009942; whole_GLEAN_10011666; whole_GLEAN_10012286; whole_GLEAN_10012764; whole_GLEAN_10020160; whole_GLEAN_10022020; whole_GLEAN_10022022; whole_GLEAN_10022721; whole_GLEAN_10025755; whole_GLEAN_10030156
molecular function	binding	56.89987726	52.00923788	whole_GLEAN_10000105; whole_GLEAN_10000109; whole_GLEAN_10000132; whole_GLEAN_10000140; whole_GLEAN_10000148; whole_GLEAN_10000152; whole_GLEAN_10000154; whole_GLEAN_10000173; whole_GLEAN_10000178; whole_GLEAN_10000185; whole_GLEAN_10000189; whole_GLEAN_10000193; whole_GLEAN_10000197; whole_GLEAN_10000198; whole_GLEAN_10000202; whole_GLEAN_10000206; whole_GLEAN_10000213; whole_GLEAN_10000216; who…
ole_GLEAN_10006076; whole_GLEAN_10006084; whole_GLEAN_10006091; whole_GLEAN_10006092; whole_GLEAN_10006093; whole_GLEAN_10006100; whole_GLEAN_10006115; whole_GLEAN_10006122; whole_GLEAN_10006125; whole_GLEAN_10006131; whole_GLEAN_10006137; whole_GLEAN_10006145; whole_GLEAN_10006148; whole_GLEAN_10006151; whole_GLEAN_10006158; whole_GLEAN_10006171; whole_GLEAN_10006172; whole_GLEAN_10006173; whole…
e_GLEAN_10011725; whole_GLEAN_10011738; whole_GLEAN_10011739; whole_GLEAN_10011740; whole_GLEAN_10011741; whole_GLEAN_10011744; whole_GLEAN_10011745; whole_GLEAN_10011746; whole_GLEAN_10011747; whole_GLEAN_10011748; whole_GLEAN_10011751; whole_GLEAN_10011754; whole_GLEAN_10011755; whole_GLEAN_10011761; whole_GLEAN_10011763; whole_GLEAN_10011780; whole_GLEAN_10011784; whole_GLEAN_10011785; whole_G…
GLEAN_10016192; whole_GLEAN_10016193; whole_GLEAN_10016194; whole_GLEAN_10016196; whole_GLEAN_10016197; whole_GLEAN_10016200; whole_GLEAN_10016203; whole_GLEAN_10016206; whole_GLEAN_10016207; whole_GLEAN_10016209; whole_GLEAN_10016210; whole_GLEAN_10016211; whole_GLEAN_10016212; whole_GLEAN_10016214; whole_GLEAN_10016219; whole_GLEAN_10016227; whole_GLEAN_10016228; whole_GLEAN_10016229; whole_GLE…
EAN_10020138; whole_GLEAN_10020140; whole_GLEAN_10020142; whole_GLEAN_10020144; whole_GLEAN_10020146; whole_GLEAN_10020150; whole_GLEAN_10020153; whole_GLEAN_10020158; whole_GLEAN_10020160; whole_GLEAN_10020161; whole_GLEAN_10020163; whole_GLEAN_10020164; whole_GLEAN_10020171; whole_GLEAN_10020174; whole_GLEAN_10020176; whole_GLEAN_10020177; whole_GLEAN_10020178; whole_GLEAN_10020179; whole_GLEAN…
N_10024303; whole_GLEAN_10024304; whole_GLEAN_10024305; whole_GLEAN_10024306; whole_GLEAN_10024309; whole_GLEAN_10024312; whole_GLEAN_10024313; whole_GLEAN_10024317; whole_GLEAN_10024322; whole_GLEAN_10024324; whole_GLEAN_10024327; whole_GLEAN_10024336; whole_GLEAN_10024338; whole_GLEAN_10024341; whole_GLEAN_10024350; whole_GLEAN_10024351; whole_GLEAN_10024356; whole_GLEAN_10024357; whole_GLEAN_1…
10028125; whole_GLEAN_10028127; whole_GLEAN_10028128; whole_GLEAN_10028129; whole_GLEAN_10028131; whole_GLEAN_10028132; whole_GLEAN_10028134; whole_GLEAN_10028135; whole_GLEAN_10028136; whole_GLEAN_10028147; whole_GLEAN_10028158; whole_GLEAN_10028160; whole_GLEAN_10028162; whole_GLEAN_10028166; whole_GLEAN_10028167; whole_GLEAN_10028171; whole_GLEAN_10028172; whole_GLEAN_10028173; whole_GLEAN_100…	whole_GLEAN_10000185; whole_GLEAN_10000189; whole_GLEAN_10000197; whole_GLEAN_10000198; whole_GLEAN_10000202; whole_GLEAN_10000213; whole_GLEAN_10000221; whole_GLEAN_10000271; whole_GLEAN_10000273; whole_GLEAN_10000275; whole_GLEAN_10000295; whole_GLEAN_10000342; whole_GLEAN_10000388; whole_GLEAN_10000389; whole_GLEAN_10000394; whole_GLEAN_10000398; whole_GLEAN_10000410; whole_GLEAN_10000411; who…
molecular function	catalytic activity	49.90355953	54.64203233	whole_GLEAN_10000109; whole_GLEAN_10000132; whole_GLEAN_10000148; whole_GLEAN_10000149; whole_GLEAN_10000154; whole_GLEAN_10000170; whole_GLEAN_10000171; whole_GLEAN_10000173; whole_GLEAN_10000178; whole_GLEAN_10000181; whole_GLEAN_10000184; whole_GLEAN_10000192; whole_GLEAN_10000198; whole_GLEAN_10000199; whole_GLEAN_10000212; whole_GLEAN_10000215; whole_GLEAN_10000216; whole_GLEAN_10000218; who…
ole_GLEAN_10006940; whole_GLEAN_10006942; whole_GLEAN_10006943; whole_GLEAN_10006944; whole_GLEAN_10006945; whole_GLEAN_10006947; whole_GLEAN_10006948; whole_GLEAN_10006959; whole_GLEAN_10006962; whole_GLEAN_10006969; whole_GLEAN_10006973; whole_GLEAN_10006981; whole_GLEAN_10006993; whole_GLEAN_10007013; whole_GLEAN_10007015; whole_GLEAN_10007024; whole_GLEAN_10007029; whole_GLEAN_10007031; whole…
e_GLEAN_10013374; whole_GLEAN_10013378; whole_GLEAN_10013380; whole_GLEAN_10013382; whole_GLEAN_10013383; whole_GLEAN_10013384; whole_GLEAN_10013386; whole_GLEAN_10013387; whole_GLEAN_10013388; whole_GLEAN_10013389; whole_GLEAN_10013390; whole_GLEAN_10013391; whole_GLEAN_10013394; whole_GLEAN_10013397; whole_GLEAN_10013398; whole_GLEAN_10013425; whole_GLEAN_10013427; whole_GLEAN_10013429; whole_G…
GLEAN_10017963; whole_GLEAN_10017964; whole_GLEAN_10017968; whole_GLEAN_10017969; whole_GLEAN_10017970; whole_GLEAN_10017980; whole_GLEAN_10017990; whole_GLEAN_10017991; whole_GLEAN_10017998; whole_GLEAN_10018003; whole_GLEAN_10018008; whole_GLEAN_10018009; whole_GLEAN_10018010; whole_GLEAN_10018011; whole_GLEAN_10018013; whole_GLEAN_10018017; whole_GLEAN_10018018; whole_GLEAN_10018025; whole_GLE…
EAN_10022471; whole_GLEAN_10022475; whole_GLEAN_10022477; whole_GLEAN_10022478; whole_GLEAN_10022479; whole_GLEAN_10022480; whole_GLEAN_10022482; whole_GLEAN_10022488; whole_GLEAN_10022489; whole_GLEAN_10022491; whole_GLEAN_10022493; whole_GLEAN_10022495; whole_GLEAN_10022496; whole_GLEAN_10022506; whole_GLEAN_10022513; whole_GLEAN_10022514; whole_GLEAN_10022515; whole_GLEAN_10022516; whole_GLEAN…
N_10026998; whole_GLEAN_10027002; whole_GLEAN_10027003; whole_GLEAN_10027011; whole_GLEAN_10027026; whole_GLEAN_10027028; whole_GLEAN_10027032; whole_GLEAN_10027033; whole_GLEAN_10027034; whole_GLEAN_10027035; whole_GLEAN_10027037; whole_GLEAN_10027052; whole_GLEAN_10027057; whole_GLEAN_10027059; whole_GLEAN_10027063; whole_GLEAN_10027064; whole_GLEAN_10027065; whole_GLEAN_10027067; whole_GLEAN_1…	whole_GLEAN_10000171; whole_GLEAN_10000181; whole_GLEAN_10000198; whole_GLEAN_10000273; whole_GLEAN_10000328; whole_GLEAN_10000342; whole_GLEAN_10000388; whole_GLEAN_10000389; whole_GLEAN_10000394; whole_GLEAN_10000398; whole_GLEAN_10000410; whole_GLEAN_10000411; whole_GLEAN_10000442; whole_GLEAN_10000446; whole_GLEAN_10000453; whole_GLEAN_10000465; whole_GLEAN_10000474; whole_GLEAN_10000510; who…
molecular function	channel regulator activity	0	0	--	--
molecular function	chemoattractant activity	0	0	--	--
molecular function	chemorepellent activity	0	0	--	--
molecular function	electron carrier activity	0.941025191	0.600461894	whole_GLEAN_10000235; whole_GLEAN_10000366; whole_GLEAN_10000418; whole_GLEAN_10000420; whole_GLEAN_10000421; whole_GLEAN_10000426; whole_GLEAN_10000427; whole_GLEAN_10000756; whole_GLEAN_10000761; whole_GLEAN_10000762; whole_GLEAN_10001168; whole_GLEAN_10001170; whole_GLEAN_10001171; whole_GLEAN_10001172; whole_GLEAN_10001174; whole_GLEAN_10001175; whole_GLEAN_10001177; whole_GLEAN_10001185; who…	whole_GLEAN_10001988; whole_GLEAN_10002791; whole_GLEAN_10004131; whole_GLEAN_10007373; whole_GLEAN_10007512; whole_GLEAN_10010329; whole_GLEAN_10013605; whole_GLEAN_10016250; whole_GLEAN_10018791; whole_GLEAN_10019016; whole_GLEAN_10019017; whole_GLEAN_10020343; whole_GLEAN_10021043
molecular function	enzyme regulator activity	2.063241569	2.07852194	whole_GLEAN_10000121; whole_GLEAN_10000400; whole_GLEAN_10000443; whole_GLEAN_10000494; whole_GLEAN_10000495; whole_GLEAN_10000518; whole_GLEAN_10000663; whole_GLEAN_10000712; whole_GLEAN_10000748; whole_GLEAN_10000800; whole_GLEAN_10000881; whole_GLEAN_10001109; whole_GLEAN_10001213; whole_GLEAN_10001494; whole_GLEAN_10001495; whole_GLEAN_10001992; whole_GLEAN_10002325; whole_GLEAN_10002410; who…	whole_GLEAN_10000443; whole_GLEAN_10000494; whole_GLEAN_10000518; whole_GLEAN_10002568; whole_GLEAN_10002830; whole_GLEAN_10003098; whole_GLEAN_10003101; whole_GLEAN_10003670; whole_GLEAN_10004858; whole_GLEAN_10006317; whole_GLEAN_10006896; whole_GLEAN_10008783; whole_GLEAN_10008881; whole_GLEAN_10009140; whole_GLEAN_10009735; whole_GLEAN_10010760; whole_GLEAN_10011249; whole_GLEAN_10011256; who…
molecular function	metallochaperone activity	0.05844877	0.184757506	whole_GLEAN_10001009; whole_GLEAN_10001254; whole_GLEAN_10001255; whole_GLEAN_10012995; whole_GLEAN_10012996; whole_GLEAN_10018103; whole_GLEAN_10022035; whole_GLEAN_10022981; whole_GLEAN_10024766; whole_GLEAN_10029079	whole_GLEAN_10001254; whole_GLEAN_10001255; whole_GLEAN_10018103; whole_GLEAN_10024766
molecular function	molecular transducer activity	0.812437898	1.016166282	whole_GLEAN_10000736; whole_GLEAN_10000977; whole_GLEAN_10001050; whole_GLEAN_10001079; whole_GLEAN_10001492; whole_GLEAN_10002038; whole_GLEAN_10002086; whole_GLEAN_10002228; whole_GLEAN_10002325; whole_GLEAN_10002641; whole_GLEAN_10002837; whole_GLEAN_10003063; whole_GLEAN_10003064; whole_GLEAN_10003065; whole_GLEAN_10003066; whole_GLEAN_10003367; whole_GLEAN_10003531; whole_GLEAN_10003662; who…	whole_GLEAN_10001079; whole_GLEAN_10003066; whole_GLEAN_10003531; whole_GLEAN_10007434; whole_GLEAN_10011383; whole_GLEAN_10011521; whole_GLEAN_10011717; whole_GLEAN_10012294; whole_GLEAN_10012879; whole_GLEAN_10018771; whole_GLEAN_10021224; whole_GLEAN_10021630; whole_GLEAN_10024519; whole_GLEAN_10024520; whole_GLEAN_10024521; whole_GLEAN_10026091; whole_GLEAN_10026582; whole_GLEAN_10027836; who…
molecular function	morphogen activity	0	0	--	--
molecular function	nucleic acid binding transcription factor activity	6.791747034	4.80369515	whole_GLEAN_10000105; whole_GLEAN_10000140; whole_GLEAN_10000189; whole_GLEAN_10000202; whole_GLEAN_10000206; whole_GLEAN_10000260; whole_GLEAN_10000272; whole_GLEAN_10000275; whole_GLEAN_10000319; whole_GLEAN_10000359; whole_GLEAN_10000363; whole_GLEAN_10000391; whole_GLEAN_10000424; whole_GLEAN_10000462; whole_GLEAN_10000473; whole_GLEAN_10000516; whole_GLEAN_10000546; whole_GLEAN_10000562; who…	whole_GLEAN_10000189; whole_GLEAN_10000202; whole_GLEAN_10000275; whole_GLEAN_10000462; whole_GLEAN_10000546; whole_GLEAN_10000562; whole_GLEAN_10000860; whole_GLEAN_10000969; whole_GLEAN_10000988; whole_GLEAN_10001235; whole_GLEAN_10003325; whole_GLEAN_10003447; whole_GLEAN_10003506; whole_GLEAN_10004168; whole_GLEAN_10004532; whole_GLEAN_10005195; whole_GLEAN_10005419; whole_GLEAN_10005546; who…
molecular function	nutrient reservoir activity	0.514349173	0.64665127	whole_GLEAN_10001399; whole_GLEAN_10001400; whole_GLEAN_10001452; whole_GLEAN_10001566; whole_GLEAN_10001985; whole_GLEAN_10002189; whole_GLEAN_10002595; whole_GLEAN_10002596; whole_GLEAN_10003415; whole_GLEAN_10004207; whole_GLEAN_10004210; whole_GLEAN_10004216; whole_GLEAN_10004217; whole_GLEAN_10004218; whole_GLEAN_10004219; whole_GLEAN_10005074; whole_GLEAN_10005084; whole_GLEAN_10005093; who…	whole_GLEAN_10004218; whole_GLEAN_10007393; whole_GLEAN_10013415; whole_GLEAN_10013416; whole_GLEAN_10019097; whole_GLEAN_10021362; whole_GLEAN_10021364; whole_GLEAN_10025071; whole_GLEAN_10025076; whole_GLEAN_10026530; whole_GLEAN_10027103; whole_GLEAN_10027344; whole_GLEAN_10027348; whole_GLEAN_10027349
molecular function	protein binding transcription factor activity	0.619556958	0.415704388	whole_GLEAN_10000126; whole_GLEAN_10000430; whole_GLEAN_10000462; whole_GLEAN_10000583; whole_GLEAN_10001024; whole_GLEAN_10001419; whole_GLEAN_10001520; whole_GLEAN_10001651; whole_GLEAN_10001661; whole_GLEAN_10002508; whole_GLEAN_10002509; whole_GLEAN_10004631; whole_GLEAN_10007708; whole_GLEAN_10008075; whole_GLEAN_10008085; whole_GLEAN_10008534; whole_GLEAN_10009194; whole_GLEAN_10009213; who…	whole_GLEAN_10000430; whole_GLEAN_10000462; whole_GLEAN_10001419; whole_GLEAN_10011013; whole_GLEAN_10012919; whole_GLEAN_10016301; whole_GLEAN_10019690; whole_GLEAN_10023733; whole_GLEAN_10026822
molecular function	protein tag	0.029224385	0	whole_GLEAN_10007917; whole_GLEAN_10016881; whole_GLEAN_10022670; whole_GLEAN_10030217; whole_GLEAN_10030220	--
molecular function	receptor activity	0.812437898	1.016166282	whole_GLEAN_10000736; whole_GLEAN_10000977; whole_GLEAN_10001050; whole_GLEAN_10001079; whole_GLEAN_10001492; whole_GLEAN_10002038; whole_GLEAN_10002086; whole_GLEAN_10002228; whole_GLEAN_10002325; whole_GLEAN_10002641; whole_GLEAN_10002837; whole_GLEAN_10003063; whole_GLEAN_10003064; whole_GLEAN_10003065; whole_GLEAN_10003066; whole_GLEAN_10003367; whole_GLEAN_10003531; whole_GLEAN_10003662; who…	whole_GLEAN_10001079; whole_GLEAN_10003066; whole_GLEAN_10003531; whole_GLEAN_10007434; whole_GLEAN_10011383; whole_GLEAN_10011521; whole_GLEAN_10011717; whole_GLEAN_10012294; whole_GLEAN_10012879; whole_GLEAN_10018771; whole_GLEAN_10021224; whole_GLEAN_10021630; whole_GLEAN_10024519; whole_GLEAN_10024520; whole_GLEAN_10024521; whole_GLEAN_10026091; whole_GLEAN_10026582; whole_GLEAN_10027836; who…
molecular function	receptor regulator activity	0.011689754	0	whole_GLEAN_10020171; whole_GLEAN_10023121	--
molecular function	structural molecule activity	2.209363493	1.43187067	whole_GLEAN_10000222; whole_GLEAN_10000460; whole_GLEAN_10000525; whole_GLEAN_10000619; whole_GLEAN_10000637; whole_GLEAN_10000668; whole_GLEAN_10000721; whole_GLEAN_10000727; whole_GLEAN_10000769; whole_GLEAN_10000936; whole_GLEAN_10000975; whole_GLEAN_10001062; whole_GLEAN_10001153; whole_GLEAN_10001164; whole_GLEAN_10001265; whole_GLEAN_10001346; whole_GLEAN_10001347; whole_GLEAN_10001348; who…	whole_GLEAN_10000619; whole_GLEAN_10000637; whole_GLEAN_10000668; whole_GLEAN_10001153; whole_GLEAN_10001930; whole_GLEAN_10002808; whole_GLEAN_10003446; whole_GLEAN_10007645; whole_GLEAN_10007971; whole_GLEAN_10009058; whole_GLEAN_10009989; whole_GLEAN_10010508; whole_GLEAN_10010779; whole_GLEAN_10011814; whole_GLEAN_10015089; whole_GLEAN_10015092; whole_GLEAN_10015869; whole_GLEAN_10016703; who…
molecular function	translation regulator activity	0.064293647	0.092378753	whole_GLEAN_10001573; whole_GLEAN_10006739; whole_GLEAN_10011012; whole_GLEAN_10014393; whole_GLEAN_10014674; whole_GLEAN_10015740; whole_GLEAN_10016087; whole_GLEAN_10016312; whole_GLEAN_10023697; whole_GLEAN_10023854; whole_GLEAN_10026240	whole_GLEAN_10014674; whole_GLEAN_10016312
molecular function	transporter activity	8.054240458	8.452655889	whole_GLEAN_10000183; whole_GLEAN_10000257; whole_GLEAN_10000261; whole_GLEAN_10000271; whole_GLEAN_10000278; whole_GLEAN_10000318; whole_GLEAN_10000324; whole_GLEAN_10000354; whole_GLEAN_10000406; whole_GLEAN_10000423; whole_GLEAN_10000433; whole_GLEAN_10000488; whole_GLEAN_10000498; whole_GLEAN_10000523; whole_GLEAN_10000526; whole_GLEAN_10000532; whole_GLEAN_10000544; whole_GLEAN_10000548; who…	whole_GLEAN_10000183; whole_GLEAN_10000271; whole_GLEAN_10000318; whole_GLEAN_10000354; whole_GLEAN_10000406; whole_GLEAN_10000498; whole_GLEAN_10000523; whole_GLEAN_10000532; whole_GLEAN_10000572; whole_GLEAN_10000717; whole_GLEAN_10000785; whole_GLEAN_10000898; whole_GLEAN_10000931; whole_GLEAN_10001079; whole_GLEAN_10001252; whole_GLEAN_10001254; whole_GLEAN_10001255; whole_GLEAN_10001268; who…
