# Supplementary material for: Transcriptome and metabolome analysis reveals anthocyanin biosynthesis pathway associated with ramie (Boehmeria nivea (L.) Gaud.) leaf color formation
Source: BMC Genomics. 2021 Sep 22;22:684. doi: 10.1186/s12864-021-08007-0 (PMC8456610; doi:10.1186/s12864-021-08007-0)
Supplement: Supplementary file 8 — Additional file 8 Table S4: Primer sequences of qRT-PCR analyses. [file 12864_2021_8007_MOESM8_ESM.xlsx]

## Sheet: Sheet1
Table S4: Primer sequences of qRT-PCR analyses.
Gene ID	Primer name	Forward primer	Forward primer
>whole_GLEAN_10022662	PAL	CCGCTCTACAAGTTCATCAGG	ATTCCATCCATTGAGGCATTCC
>whole_GLEAN_10016458	4CL	GACTACAGGCACAAGCAAGG	TCCGCAACTTCCTCCACAT
>whole_GLEAN_10025493	CHS	AACCATCCTTCCTGACAGTGAT	TGTTGCCGTAGTCGCTAAGT
>whole_GLEAN_10020697	HCT2	AAGAGGCGGCGTTCACTAG	AGGAGGCTAAGGAATCAAGAGG
>whole_GLEAN_10025007	FLS	GCTTCTCAACGACCAAGA	GAATCTGATCTCCGATGTGA
>whole_GLEAN_10011853	F3'H	CGTCCATCTCTTCTCCGCTAA	CCATCACCTCCACCACCATC
>whole_GLEAN_10025009	UFGT	GGCGTTACTACTACTCCTCCTC	CGTCCGTGATGGTCTTGTCT
>whole_GLEAN_10019436	ANR	GCTGCGATCTCGTCTTCCA	CGGTCCAATCCTCTTCAGTCA
>whole_GLEAN_10025829	3GGT	CGACATCCAACGGCTTCTC	CGCTGACGACGGAGTAGTA
>whole_GLEAN_10002099	RT	GAATGGGCTTGTGAAGGC	CGGGCTCTTGGTCAACTT
>whole_GLEAN_10009096	F3'5'H1	GGCGGAGATGCTGACCTAT	CTCGGCGTGCTCTTCAATC
>whole_GLEAN_10011643	F3'5'H2	CGCCTTCTTCAAGAGTCGGACA	TGACCAGCAGCCTCGTGTTCT
>whole_GLEAN_10001595	F3'5'H3	GCTGCCGAGTGGAGTGAATGAT	TGTGACTATTGCCGCCAAAGGG
>whole_GLEAN_10022648	UGT1	GCCTTACAAGAGAAGCAACCAT	CACCGCATCTGGACGAAGA
>whole_GLEAN_10030027	UGT2	CTCTCCATCACCGTCCTCTG	CACATCCACCATAGGCATACAG
>whole_GLEAN_10025621	UGT3	TCTCGTTCGCTCCGTTCTC	ATCGTTGTAGCCGTGGAAGTA
